# Supplementary material for: Factors associated with COVID-19 vaccine uptake and hesitancy among healthcare workers in the Democratic Republic of the Congo
Source: PLOS Glob Public Health. 2024 Feb 1;4(2):e0002772. doi: 10.1371/journal.pgph.0002772 (PMC10833569; doi:10.1371/journal.pgph.0002772)
Supplement: S2 File — (CSV) [file pgph.0002772.s005.csv]

kap_province	kap_educ	contactoth_int	kap_refusal	kap_motivation_a8	kap_motivation_b8	kap_consent	kap_age	kap_age_range	kap_sex	kap_religion	kap_religion_o	kap_typeHW	kap_typeHW_o	kap_marriage	kap_reside	kap_othervacc	kap_typevacc	kap_typevacc_ochar	kap_months	kap_chronill	kap_risk	kap_contact	kap_contactyes	kap_contactyes_o	kap_testcovid	kap_result	kap_lasttest	kap_riskcontract	kap_social	kap_media	kap_healthsystem	kap_govern	kap_implement	kap_econ	kap_success	kap_sun	kap_traditional	kap_loseeffect	kap_power	kap_routine	kap_campaign	kap_channel	kap_channel_o	kap_population	kap_population_o	kap_several	kap_takevacc	kap_beenvacc	kap_motivation_a
Kasai Oriental	Secondary	No				Yes	42	18-55 years old	Male	Christian		Nurse		Married	Urban	Yes	Yellow fever vaccine		60	No	Yes, and I have the same level of risk as other people	Yes	Nothing		No			High	Agree	Strongly Agree	Agree	Agree	Agree	Strongly Agree	Agree	Strongly Agree	Strongly Agree	Partially Agree	Strongly Agree	Yes	Yes	Radio		Recos /CAC		Yes	Yes	One	To protect myself and others To help stop the spread of the virus To facilitate my journey To return to life before (without mask, without social distancing, etc�)
Kasai Oriental	Did Not Study	No				Yes	50	18-55 years old	Female	Christian		Others	Waitress	Married	Urban	No	.			Yes	Yes, and I am more at risk than others	No			No			Moderate	Strongly Agree	Agree	Strongly Agree	Partially Agree	Strongly Agree	Agree	Agree	Strongly Agree	Agree	Strongly Agree	Strongly Agree	Yes	Yes	Radio		Health facilities or health workers		Yes	Yes	Two
Kasai Oriental	Higher Education and/or University	No				Yes	53	18-55 years old	Male	Christian		Doctor		Married	Urban	Yes	Yellow fever vaccine		60 months	No	Yes, and I am more at risk than others	Yes	Take treatment for COVID-19		Yes	Negative	8	High	Strongly Agree	Strongly Agree	Strongly Agree	Strongly Agree	Agree	Strongly Agree	Strongly Agree	Strongly Agree	Strongly Agree	Strongly Agree	Agree	Yes	Yes	Health facilities or health workers		Health facilities or health workers		Yes	Yes	One	To protect myself and others To facilitate my journey To not die
Kasai Oriental	Secondary	No				Yes	48	18-55 years old	Male	Christian		Laboratory Technician		Married	Urban	No	.			No	Yes, and I am more at risk than others	Yes	Take treatment for COVID-19		Yes	Negative	7	High	Strongly Agree	Strongly Agree	Strongly Agree	Strongly Agree	Strongly Agree	Strongly Agree	Agree	Strongly Agree	Strongly Agree	Strongly Agree	Strongly Agree	No	Yes	Health facilities or health workers		Health facilities or health workers		Yes	Yes	Two
Kasai Oriental	Secondary	No				Yes	33	18-55 years old	Male	Christian		Nurse		Married	Urban	No	.			No	Yes, and I am more at risk than others	Yes	Take treatment for COVID-19		Yes	Negative	6	High	Strongly Agree	Strongly Agree	Strongly Agree	Strongly Agree	Strongly Agree	Strongly Agree	Strongly Agree	Strongly Agree	Strongly Agree	Strongly Agree	Strongly Agree	Yes	No			Health facilities or health workers		Yes	Yes	One	Belief in vaccination and science To help stop the spread of the virus To make my trip easier
Kasai Oriental	Higher Education and/or University	No				Yes	46	18-55 years old	Male	Christian		Nurse		Married	Urban	No	.			No	Yes, and I am more at risk than others	Yes	Nothing		No			High	Strongly Agree	Strongly Agree	Strongly Agree	Strongly Agree	Strongly Agree	Strongly Agree	Strongly Agree	Strongly Agree	Strongly Agree	Strongly Agree	Strongly Agree	No	Yes	Health facilities or health workers		Health facilities or health workers		Yes	Yes	One	To protect myself and others Belief in vaccination and science To help stop the spread of the virus To make my trip easier
Kasai Oriental	Higher Education and/or University	No				Yes	51	18-55 years old	Male	Christian		Nurse		Married	Urban	No	.			No	Yes, and I have the same level of risk as other people	No			Yes	Negative	2	Small	Strongly Agree	Strongly Agree	Strongly Agree	Strongly Agree	Strongly Agree	Strongly Agree	Agree	Agree	Strongly Disagre	Agree	Partially Agree	Yes	Yes	Radio		Recos /CAC		Yes	Yes	One	To protect yourself and others
Kasai Oriental	Higher Education and/or University	No				Yes	44	18-55 years old	Male	Christian		Nurse		Married	Urban	No	.			No	No	Yes	Compliance with Barrier Measures	Take hygiene measures	Yes	Negative	4	Moderate	Agree	Agree	Disagree	Agree	Agree	Agree	Agree	Agree	Agree	Agree	Agree	Yes	Yes	Radio		Recos /CAC		Yes	Yes	One	To protect yourself and others To not die
Kasai Oriental	Higher Education and/or University	No		Given awareness		Yes	36	18-55 years old	Female	Christian		Midwife		Married	Urban	Yes	Others (to be specified)	Bcg	2	No	No	Yes	Compliance with Barrier Measures	Take barrier measures	No			Small	Agree	Agree	Agree	Agree	Agree	Strongly Agree	Agree	Strongly Agree	Strongly Agree	Strongly Agree	Strongly Agree	Yes	Yes	Radio		Radio		Yes	Yes	One	Others to be specified
Kasai Oriental	Higher Education and/or University	No				Yes	57	Over 55 years old	Female	Christian		Midwife		Married	Urban	No	.			Yes	Yes, and I have the same level of risk as other people	No			Yes	Negative	6	Moderate	Strongly Agree	Strongly Agree	Strongly Agree	Agree	Agree	Agree	Agree	Agree	Agree	Agree	Agree	Yes	Yes	Social networks		Social networks		Yes	Yes	One	To not die To protect yourself and others
Kasai Oriental	Higher Education and/or University	No				Yes	50	18-55 years old	Female	Christian		Midwife		Married	Urban	No	.			Yes	No	No			No			Small	Strongly Agree	Strongly Agree	Strongly Disagre	Strongly Agree	Strongly Agree	Strongly Agree	Strongly Agree	Strongly Agree	Partially Agree	Strongly Agree	Strongly Agree	No	Yes	Family or community members		Family or community members		Yes	Yes	One	To protect myself and others To not die To facilitate my journey
Kasai Oriental	Higher Education and/or University	No	Because of the Westerners or Illuminati�s plan to eliminate the Africans through vaccines			Yes	55	18-55 years old	Female	Christian		Midwife		Widowed	Urban	No	.			No	Yes, and I have the same level of risk as other people	Yes	Compliance with Barrier Measures	Take hygiene measures	Yes	Negative	17	Moderate	Disagree	Disagree	Disagree	Disagree	Agree	Disagree	Disagree	Agree	Agree	Agree	Agree	Yes	Yes	Family or community members		Family or community members		Yes	Nope	No
Kasai Oriental	Secondary	No				Yes	53	18-55 years old	Female	Christian		Midwife		Married	Urban	No	.			Yes	Yes, and I have the same level of risk as other people	No			No			Moderate	Strongly Agree	Strongly Agree	Agree	Agree	Agree	Partially Agree	Agree	Agree	Agree	Agree	Agree	Yes	Yes	Radio		Television		Yes	Yes	One	To protect yourself and others To not die
Kasai Oriental	Higher Education and/or University	No				Yes	40	18-55 years old	Male	Christian		Nurse		Married	Urban	No	.			No	No	No			No			Small	Strongly Agree	Strongly Agree	Agree	Strongly Agree	Strongly Agree	Strongly Agree	Disagree	Strongly Agree	Strongly Disagre	Strongly Agree	Strongly Agree	No	Yes	Radio		Radio		Yes	Yes	Two
Kasai Oriental	Higher Education and/or University	No				Yes	43	18-55 years old	Male	Christian		Nurse		Married	Urban	No	.			No	Yes, and I am more at risk than others	No			No			Moderate	Agree	Agree	Partially Agree	Partially Agree	Strongly Agree	Partially Agree	Partially Agree	Partially Agree	Partially Agree	Partially Agree	Partially Agree	No	Yes	Radio		Radio		Yes	Yes	One	To protect yourself and others
Kasai Oriental	Higher Education and/or University	No				Yes	31	18-55 years old	Female	Christian		Nurse		Married	Urban	No	.			No	No	No			No			Moderate	Disagree	Disagree	Disagree	Strongly Agree	Strongly Agree	Strongly Agree	Strongly Agree	Strongly Agree	Strongly Agree	Strongly Agree	Strongly Agree	No	Yes	Radio		Radio		Yes	Yes	One	To not die To protect yourself and others
Kasai Oriental	Higher Education and/or University	No	I do not perceive myself to be at high risk for COVID-19 infection			Yes	36	18-55 years old	Female	Christian		Nurse		Single	Urban	No	.			No	Yes, and I have the same level of risk as other people	No			No			Moderate	Strongly Agree	Strongly Agree	Strongly Agree	Strongly Agree	Strongly Agree	Strongly Agree	Strongly Agree	Strongly Agree	Strongly Agree	Strongly Agree	Strongly Agree	No	Yes	Family or community members		Family or community members		No	Yes	No
Kasai Oriental	Higher Education and/or University	No	Concerned regarding vaccine side effects			Yes	36	18-55 years old	Female	Christian		Nurse		Married	Urban	No	.			No	Yes, and I have the same level of risk as other people	Yes	Compliance with Barrier Measures	I have been tested observe hygie	Yes	Negative	9	Moderate	Strongly Agree	Strongly Agree	Strongly Agree	Strongly Agree	Strongly Agree	Strongly Agree	Agree	Agree	Strongly Agree	Strongly Agree	Strongly Agree	No	Yes	Others	Mouth to mouth	Radio		Yes	Nope	No
Kasai Oriental	Higher Education and/or University	No	Insufficient data on the safety of the new vaccine			Yes	40	18-55 years old	Male	Christian		Laboratory Technician		Married	Urban	No	.			No	No	Yes	Perform a laboratory examination		Yes	Positive	5	High	Agree	Agree	Agree	Agree	Partially Agree	Agree	Agree	Agree	Agree	Agree	Agree	No	Yes	Radio		Radio		Yes	Nope	No
Kasai Oriental	Higher Education and/or University	No	Previous adverse reaction to any vaccine			Yes	30	18-55 years old	Male	Christian		Laboratory Technician		Married	Urban	No	.			No	Yes, and I have the same level of risk as other people	Yes	Perform a laboratory examination		Yes	Negative	3	Moderate	Agree	Agree	Partially Agree	Agree	Agree	Agree	Agree	Agree	Agree	Agree	Agree	Yes	Yes	Others	Mouth to mouth	Radio		Yes	Yes	No
Kasai Oriental	Higher Education and/or University	No	Concerned regarding vaccine side effects			Yes	35	18-55 years old	Male	Christian		Doctor		Married	Urban	No	.			No	Yes, and I have the same level of risk as other people	No			No			Moderate	Agree	Agree	Agree	Agree	Agree	Agree	Agree	Agree	Agree	Partially Agree	Agree	No	Yes	Radio		Recos /CAC		Yes	Nope	No
Kasai Oriental	Higher Education and/or University	No		Because we are in contact with the sick		Yes	52	18-55 years old	Male	Without religion		Nurse		Married	Urban	No	.			No	No	Yes	Compliance with Barrier Measures	Apply barrier measures	Yes	Negative	2	Moderate	Disagree	Disagree	Partially Agree	Disagree	Disagree	Partially Agree	Disagree	Disagree	Disagree	Partially Agree	Strongly Agree	Yes	Yes	Radio		Family or community members		Yes	Yes	One	To protect yourself and others Others to be specified
Kasai Oriental	Higher Education and/or University	No	Concerned regarding vaccine side effects			Yes	23	18-55 years old	Female	Christian		Nurse		Single	Urban	No	.			No	Yes, and I have the same level of risk as other people	No			No			Moderate	Agree	Agree	Disagree	Agree	Agree	Agree	Agree	Agree	Agree	Agree	Agree	No	Yes	Radio		Radio		No	Yes	No
Kasai Oriental	Secondary	No				Yes	33	18-55 years old	Female	Christian		Nurse		Married	Urban	No	.			No	Yes, and I have the same level of risk as other people	No			No			Small	Disagree	Strongly Agree	Disagree	Strongly Agree	Strongly Agree	Agree	Strongly Agree	Agree	Partially Agree	Agree	Agree	Yes	Yes	Radio		Family or community members		Yes	Nope	One	To protect myself and others To help stop the spread of the virus To facilitate my journey
Kasai Oriental	Higher Education and/or University	No				Yes	38	18-55 years old	Male	Christian		Laboratory Technician		Married	Urban	No	.			No	Yes, and I have the same level of risk as other people	No			Yes	Positive	2	High	Disagree	Disagree	Disagree	Disagree	Partially Agree	Partially Agree	Partially Agree	Disagree	Partially Agree	Disagree	Disagree	Yes	Yes	Radio		Radio		Yes	Yes	One	To protect yourself and others To help stop the spread of the virus
Kasai Oriental	Higher Education and/or University	No				Yes	32	18-55 years old	Female	Christian		Nurse		Married	Urban	No	.			Yes	Yes, and I have the same level of risk as other people	No			No			Small	Strongly Agree	Agree	Agree	Agree	Agree	Agree	Agree	Agree	Agree	Agree	Agree	Yes	Yes	Radio		Radio		Yes	Yes	One	To protect yourself and others To help stop the spread of the virus
Kasai Oriental	Higher Education and/or University	No				Yes	41	18-55 years old	Male	Christian		Nurse		Married	Urban	Yes	Cholera vaccine		36	No	Yes, and I am more at risk than others	No			No			High	Agree	Agree	Partially Agree	Agree	Agree	Disagree	Agree	Agree	Agree	Agree	Agree	Yes	Yes	Radio		Radio		Yes	Yes	One	To protect yourself and others To help stop the spread of the virus To return to life before (without mask, without social distancing, etc.)
Kasai Oriental	Higher Education and/or University	No	God's protection is enough, there is no need for a vaccine			Yes	39	18-55 years old	Female	Christian		Nurse		Married	Urban	Yes	Cholera vaccine		48	No	Yes, and I am more at risk than others	No			No			Small	Agree	Agree	Strongly Agree	Partially Agree	Agree	Partially Agree	Agree	Agree	Agree	Agree	Partially Agree	Yes	Yes	Health facilities or health workers		Radio		Yes	Nope	No
Kasai Oriental	Secondary	No	I am against vaccines in general			Yes	42	18-55 years old	Female	Christian		Nurse		Married	Urban	No	.			Yes	Yes, and I am more at risk than others	No			No			High	Agree	Agree	Agree	Agree	Agree	Agree	Agree	Partially Agree	Partially Agree	Agree	Agree	Yes	Yes	Radio		Radio		Yes	Nope	No
Kasai Oriental	Higher Education and/or University	No				Yes	47	18-55 years old	Female	Christian		Nurse		Married	Urban	Yes	Cholera vaccine		39	Yes	Yes, and I am more at risk than others	No			No			Moderate	Agree	Agree	Agree	Agree	Agree	Strongly Disagre	Agree	Agree	Agree	Agree	Agree	Yes	Yes	Health facilities or health workers		Radio		Yes	Yes	One	To protect myself and others To help stop the spread of the virus To facilitate my journey
Kasai Oriental	Primary	No	God's protection is enough, there is no need for a vaccine			Yes	49	18-55 years old	Male	Christian		Others	Guardian	Married	Urban	No	.			No	No	No			No			No risk	Agree	Disagree	Disagree	Strongly Disagre	Disagree	Disagree	Disagree	Disagree	Disagree	Disagree	Disagree	Yes	Yes	Health facilities or health workers		Health facilities or health workers		Yes	Nope	No
Kasai Oriental	Higher Education and/or University	No				Yes	48	18-55 years old	Female	Christian		Pharmacist		Married	Urban	No	.			No	Yes, and I am more at risk than others	No			No			High	Agree	Agree	Agree	Agree	Agree	Agree	Agree	Agree	Agree	Agree	Agree	Yes	Yes	Health facilities or health workers		Health facilities or health workers		Yes	Yes	One	To protect yourself and others To help stop the spread of the virus
Kasai Oriental	Primary	No	God's protection is enough, there is no need for a vaccine			Yes	60	Over 55 years old	Male	Christian		Others	Guardian	Widowed	Urban	No	.			Yes	Yes, and I am more at risk than others	No			No			No risk	Agree	Agree	Partially Agree	Agree	Partially Agree	Agree	Agree	Agree	Partially Agree	Agree	Agree	Yes	Yes	Health facilities or health workers		Health facilities or health workers		Yes	Yes	No
Kasai Oriental	Secondary	No				Yes	26	18-55 years old	Female	Christian		Nurse		Married	Urban	Yes	Cholera vaccine		48	No	Yes, and I have the same level of risk as other people	No			No			High	Agree	Agree	Strongly Agree	Strongly Agree	Agree	Agree	Agree	Agree	Agree	Agree	Agree	Yes	Yes	Health facilities or health workers		Health facilities or health workers		Yes	Yes	One	To protect myself and others Belief in vaccination and science To return to the life before (without mask, without social distancing, etc�) To facilitate my trip To help stop the spread of the virus
Kasai Oriental	Higher Education and/or University	No				Yes	53	18-55 years old	Male	Christian		Doctor		Married	Urban	No	.			Yes	Yes, and I am more at risk than others	No			No			Moderate	Strongly Agree	Strongly Agree	Agree	Strongly Agree	Agree	Strongly Agree	Strongly Agree	Agree	Strongly Agree	Strongly Agree	Strongly Agree	Yes	Yes	Radio		Radio		Yes	Yes	One	To protect myself and others To help stop the spread of the virus Belief in vaccination and science To facilitate my journey
Kasai Oriental	Higher Education and/or University	No				Yes	43	18-55 years old	Male	Christian		Doctor		Married	Urban	No	.			No	Yes, and I am more at risk than others	No			No			High	Agree	Agree	Agree	Agree	Agree	Agree	Agree	Agree	Agree	Agree	Agree	Yes	Yes	Health facilities or health workers		Radio		Yes	Yes	One	To protect myself and others Belief in vaccination and science To facilitate my journey
Kasai Oriental	Higher Education and/or University	No				Yes	32	18-55 years old	Female	Christian		Nurse		Married	Urban	No	.			Yes	Yes, and I am more at risk than others	No			No			High	Agree	Agree	Strongly Disagre	Agree	Partially Agree	Agree	Agree	Agree	Strongly Disagre	Agree	Agree	Yes	Yes	Health facilities or health workers		Health facilities or health workers		Yes	Yes	One	To protect yourself and others To help stop the spread of the virus
Kasai Oriental	Higher Education and/or University	No				Yes	38	18-55 years old	Female	Christian		Nurse		Married	Urban	Yes	Cholera vaccine		48	Yes	Yes, and I am more at risk than others	No			No			High	Strongly Agree	Agree	Disagree	Agree	Partially Agree	Disagree	Agree	Strongly Disagre	Agree	Agree	Agree	Yes	Yes	Health facilities or health workers		Health facilities or health workers		Yes	Yes	One	To protect yourself and others
Kasai Oriental	Higher Education and/or University	No				Yes	47	18-55 years old	Female	Christian		Nurse		Married	Urban	No	.			No	No	No			No			No risk	Agree	Agree	Strongly Disagre	Agree	Agree	Strongly Disagre	Agree	Strongly Disagre	Agree	Strongly Agree	Agree	Yes	Yes	Health facilities or health workers		Health facilities or health workers		Yes	Yes	One	To protect yourself and others To help stop the spread of the virus
Kasai Oriental	Higher Education and/or University	No				Yes	59	Over 55 years old	Female	Christian		Nurse		Married	Urban	Yes	Cholera vaccine		36	Yes	Yes, and I have the same level of risk as other people	No			No			Moderate	Agree	Agree	Strongly Disagre	Agree	Agree	Strongly Disagre	Agree	Agree	Strongly Agree	Agree	Agree	Yes	Yes	Radio		Radio		Yes	Yes	Two
Kasai Oriental	Secondary	No				Yes	52	18-55 years old	Male	Christian		Nurse		Married	Urban	Yes	Cholera vaccine		48	Yes	No	No			No			Small	Agree	Agree	Agree	Partially Agree	Agree	Agree	Agree	Strongly Agree	Agree	Agree	Strongly Agree	Yes	Yes	Health facilities or health workers		Health facilities or health workers		Yes	Yes	One	To protect yourself and others To help stop the spread of the virus
Kasai Oriental	Secondary	No	Concern regarding vaccine ineffectiveness			Yes	52	18-55 years old	Male	Christian		Others	Administrative staff	Married	Urban	No	.			No	Yes, and I have the same level of risk as other people	No			Yes	Negative	2	No risk	Strongly Agree	Strongly Agree	Disagree	Strongly Agree	Agree	Strongly Agree	Strongly Agree	Strongly Agree	Disagree	Strongly Agree	Strongly Agree	Yes	Yes	Radio		Radio		Yes	Yes	No
Kasai Oriental	Secondary	No				Yes	63	Over 55 years old	Female	Christian		Others	Administrative staff	Widowed	Urban	No	.			No	Yes, and I have the same level of risk as other people	No			Yes	Positive	3	Moderate	Strongly Agree	Strongly Agree	Strongly Agree	Agree	Agree	Agree	Agree	Agree	Agree	Agree	Agree	Yes	No			Radio		Yes	Yes	One	To protect myself and others To facilitate my journey
Kasai Oriental	Higher Education and/or University	No				Yes	57	Over 55 years old	Female	Christian		Nurse		Married	Urban	No	.			Yes	Yes, and I have the same level of risk as other people	Yes	Perform a laboratory examination		Yes	Negative	4	Moderate	Strongly Agree	Agree	Disagree	Agree	Agree	Agree	Agree	Agree	Agree	Agree	Agree	No	Yes	Radio		Radio		Yes	Yes	Two
Kasai Oriental	Primary	No				Yes	52	18-55 years old	Female	Christian		Others	Waitress	Married	Urban	No	.			No	Yes, and I have the same level of risk as other people	No			Yes	Negative	6	Small	Strongly Agree	Strongly Agree	Agree	Agree	Agree	Agree	Agree	Agree	Agree	Agree	Agree	No	Yes	Family or community members		Family or community members		Yes	Nope	One	To protect myself and others To help stop the spread of the virus To facilitate my journey To not die
Kasai Oriental	Secondary	No	Previous adverse reaction to any vaccine			Yes	69	Over 55 years old	Male	Christian		Others	Administrative staff	Married	Urban	No	.			No	Yes, and I have the same level of risk as other people	No			No			Moderate	Strongly Agree	Strongly Agree	Partially Agree	Partially Agree	Partially Agree	Partially Agree	Partially Agree	Disagree	Agree	Agree	Agree	No	Yes	Radio		Radio		Yes	Nope	No
Kasai Oriental	Secondary	No	Lack of trust because of the short time frame to manufacture vaccines			Yes	34	18-55 years old	Female	Christian		Nurse		Married	Urban	No	.			No	Yes, and I have the same level of risk as other people	No			No			Moderate	Strongly Agree	Strongly Agree	Strongly Agree	Strongly Agree	Strongly Agree	Strongly Agree	Strongly Agree	Agree	Agree	Agree	Agree	No	Yes	Radio		Television		Yes	Nope	No
Kasai Oriental	Higher Education and/or University	No	Concerned regarding vaccine side effects			Yes	45	18-55 years old	Female	Animism		Nurse		Married	Urban	No	.			No	Yes, and I have the same level of risk as other people	No			Yes	Negative	12	Moderate	Agree	Agree	Agree	Agree	Agree	Agree	Agree	Agree	Partially Agree	Agree	Partially Agree	No	Yes	Television		Social networks		Yes	Nope	No
Kasai Oriental	Secondary	No				Yes	50	18-55 years old	Female	Christian		Others	Dentist	Married	Urban	No	.			No	Yes, and I have the same level of risk as other people	Yes	Perform a laboratory examination		Yes	Negative	9	Moderate	Strongly Agree	Agree	Strongly Agree	Partially Agree	Agree	Agree	Agree	Agree	Agree	Agree	Agree	No	Yes	Family or community members		Family or community members		Yes	Yes	One	To protect myself and others To help stop the spread of the virus Belief in vaccination and science To facilitate my journey
Kasai Oriental	Higher Education and/or University	No				Yes	33	18-55 years old	Female	Others	Branhamist	Nurse		Married	Urban	No	.			No	Yes, and I have the same level of risk as other people	No			No			Small	Agree	Agree	Agree	Partially Agree	Agree	Agree	Partially Agree	Partially Agree	Partially Agree	Partially Agree	Strongly Agree	No	Yes	Family or community members		Family or community members		Yes	Yes	One	To protect myself and others To facilitate my journey
Kasai Oriental	Primary	No	Insufficient data on the safety of the new vaccine			Yes	59	Over 55 years old	Female	Christian		Others	Waitress	Married	Urban	No	.			No	Yes, and I have the same level of risk as other people	No			No			Moderate	Strongly Agree	Agree	Agree	Agree	Agree	Agree	Agree	Agree	Agree	Agree	Agree	No	Yes	Radio		Radio		Yes	Yes	No
Kasai Oriental	Higher Education and/or University	No	Insufficient data on the safety of the new vaccine			Yes	41	18-55 years old	Female	Christian		Midwife		Married	Urban	No	.			No	Yes, and I have the same level of risk as other people	No			No			Moderate	Agree	Disagree	Disagree	Agree	Agree	Agree	Agree	Disagree	Agree	Agree	Agree	No	Yes	Family or community members		Family or community members		Yes	Nope	No
Kasai Oriental	Higher Education and/or University	No	Insufficient data on the safety of the new vaccine			Yes	26	18-55 years old	Female	Christian		Nurse		Single	Urban	No	.			No	Yes, and I have the same level of risk as other people	No			No			Moderate	Strongly Agree	Strongly Agree	Strongly Agree	Agree	Agree	Agree	Agree	Agree	Agree	Agree	Agree	No	Yes	Radio		Radio		Yes	Nope	No
Kasai Oriental	Primary	No				Yes	37	18-55 years old	Female	Christian		Others	Waitress	Married	Urban	No	.			No	Yes, and I have the same level of risk as other people	No			Yes	Negative	3	Moderate	Agree	Agree	Agree	Agree	Disagree	Agree	Disagree	Agree	Disagree	Agree	Agree	No	No			Family or community members		Yes	Nope	One	To protect yourself and others
Kasai Oriental	Higher Education and/or University	No	Insufficient data on the safety of the new vaccine			Yes	40	18-55 years old	Female	Christian		Nurse		Divorced/Separated	Urban	No	.			Yes	Yes, and I have the same level of risk as other people	No			No			Moderate	Strongly Agree	Strongly Agree	Agree	Agree	Agree	Agree	Agree	Agree	Agree	Agree	Agree	No	Yes	Family or community members		Family or community members		Yes	Nope	No
Kasai Oriental	Higher Education and/or University	No				Yes	34	18-55 years old	Male	Christian		Nurse		Married	Urban	No	.			No	Yes, and I have the same level of risk as other people	No			No			Moderate	Strongly Agree	Strongly Agree	Agree	Agree	Agree	Agree	Agree	Agree	Agree	Agree	Agree	No	Yes	Radio		Television		Yes	Nope	One	To protect yourself and others To help stop the spread of the virus
Kasai Oriental	Higher Education and/or University	No	God's protection is enough, there is no need for a vaccine			Yes	45	18-55 years old	Female	Christian		Laboratory Technician		Married	Urban	No	.			No	Yes, and I have the same level of risk as other people	Yes	Nothing		Yes	Negative	3	Moderate	Strongly Agree	Strongly Agree	Agree	Agree	Agree	Agree	Agree	Partially Agree	Partially Agree	Partially Agree	Partially Agree	No	Yes	Television		Radio		Yes	Nope	No
Kasai Oriental	Higher Education and/or University	No	Concerned regarding vaccine side effects			Yes	42	18-55 years old	Male	Christian		Others	manager administrator	Married	Urban	No	.			No	Yes, and I have the same level of risk as other people	No			No			Moderate	Agree	Agree	Strongly Agree	Strongly Agree	Strongly Agree	Strongly Agree	Strongly Agree	Agree	Agree	Agree	Agree	No	Yes	Radio		Radio		Yes	Nope	No
Kasai Oriental	Higher Education and/or University	No				Yes	56	Over 55 years old	Female	Christian		Nurse		Widowed	Urban	No	.			Yes	Yes, and I am more at risk than others	No			Yes	Negative	3	Moderate	Agree	Agree	Disagree	Agree	Agree	Agree	Agree	Agree	Partially Agree	Agree	Agree	No	Yes	Family or community members		Family or community members		Yes	Yes	One	To help stop the spread of the virus To protect yourself and others To not die
Kasai Oriental	Higher Education and/or University	No				Yes	25	18-55 years old	Male	Christian		Others	Rosiologist	Married	Urban	No	.			No	Yes, and I am more at risk than others	Yes	Nothing		No			Moderate	Agree	Strongly Agree	Partially Agree	Agree	Agree	Agree	Agree	Agree	Agree	Agree	Agree	No	Yes	Family or community members		Radio		Yes	Yes	Two
Kasai Oriental	Higher Education and/or University	No				Yes	60	Over 55 years old	Female	Christian		Nurse		Married	Urban	No	.			No	Yes, and I have the same level of risk as other people	No			Yes	Negative	3	Moderate	Strongly Agree	Agree	Strongly Agree	Agree	Agree	Agree	Agree	Agree	Agree	Agree	Agree	No	Yes	Radio		Radio		Yes	Yes	One	To protect myself and others To help stop the spread of the virus To facilitate my journey To not die
Kasai Oriental	Secondary	No	Insufficient data on the safety of the new vaccine			Yes	18	18-55 years old	Female	Christian		Midwife		Single	Urban	No	.			No	No	No			No			Small	Strongly Agree	Strongly Agree	Partially Agree	Partially Agree	Partially Agree	Partially Agree	Strongly Agree	Strongly Agree	Strongly Agree	Agree	Agree	No	Yes	Family or community members		Family or community members		Yes	Nope	No
Kasai Oriental	Higher Education and/or University	No				Yes	41	18-55 years old	Male	Christian		Nurse		Married	Urban	No	.			No	Yes, and I am more at risk than others	Do not know			No			High	Strongly Agree	Strongly Agree	Strongly Agree	Strongly Agree	Strongly Agree	Strongly Agree	Strongly Agree	Strongly Agree	Strongly Agree	Strongly Agree	Strongly Agree	Yes	Yes	Health facilities or health workers		Family or community members		Yes	Yes	One	To protect myself and others To help stop the spread of the virus Belief in vaccination and science To facilitate my journey
Kasai Oriental	Secondary	No	I am against vaccines in general			Yes	38	18-55 years old	Female	Christian		Nurse		Married	Urban	No	.			No	Yes, and I am more at risk than others	No			No			High	Strongly Agree	Strongly Agree	Agree	Strongly Agree	Partially Agree	Strongly Agree	Partially Agree	Partially Agree	Strongly Agree	Agree	Agree	No	Yes	Family or community members		Family or community members		No	Nope	No
Kasai Oriental	Higher Education and/or University	No				Yes	48	18-55 years old	Male	Christian		Nurse		Married	Urban	No	.			No	Yes, and I am more at risk than others	Yes	Nothing		No			High	Strongly Agree	Strongly Agree	Strongly Agree	Strongly Agree	Strongly Agree	Strongly Agree	Strongly Agree	Strongly Agree	Strongly Agree	Strongly Agree	Strongly Agree	Yes	Yes	Family or community members		Family or community members		Yes	Yes	One	To protect myself and others Belief in vaccination and science To help stop the spread of the virus To make my trip easier
Kasai Oriental	Secondary	No	Concern regarding vaccine ineffectiveness			Yes	39	18-55 years old	Female	Christian		Nurse		Married	Urban	No	.			No	Yes, and I am more at risk than others	No			No			High	Strongly Agree	Strongly Agree	Strongly Agree	Strongly Agree	Strongly Agree	Agree	Agree	Strongly Agree	Strongly Agree	Agree	Strongly Agree	No	Yes	Health facilities or health workers		Family or community members		No	Nope	No
Kasai Oriental	Secondary	No	Concerned regarding vaccine side effects			Yes	28	18-55 years old	Male	Christian		Laboratory Technician		Married	Urban	No	.			No	No	No			No			Moderate	Agree	Partially Agree	Strongly Agree	Agree	Disagree	Agree	Strongly Disagre	Partially Agree	Partially Agree	Strongly Agree	Strongly Agree	No	No			Family or community members		Yes	Nope	No
Kasai Oriental	Higher Education and/or University	No				Yes	35	18-55 years old	Male	Christian		Doctor		Married	Urban	No	.			No	Yes, and I am more at risk than others	No			No			High	Strongly Agree	Strongly Agree	Strongly Agree	Strongly Agree	Strongly Agree	Strongly Agree	Strongly Agree	Strongly Agree	Strongly Agree	Strongly Agree	Strongly Agree	Yes	Yes	Family or community members		Family or community members		Yes	Yes	One	To facilitate my journey To protect myself and others Belief in vaccination and science
Kasai Oriental	Secondary	No	Lack of trust because of the short time frame to manufacture vaccines			Yes	40	18-55 years old	Female	Christian		Nurse		Married	Urban	No	.			No	Yes, and I am more at risk than others	No			No			Moderate	Strongly Agree	Strongly Agree	Agree	Agree	Agree	Agree	Strongly Agree	Agree	Strongly Agree	Agree	Agree	No	Yes	Family or community members		Family or community members		Yes	Nope	No
Kasai Oriental	Secondary	No	Concern regarding vaccine ineffectiveness			Yes	43	18-55 years old	Male	Christian		Laboratory Technician		Married	Urban	No	.			No	Yes, and I am more at risk than others	No			No			High	Partially Agree	Partially Agree	Partially Agree	Partially Agree	Partially Agree	Partially Agree	Agree	Partially Agree	Partially Agree	Partially Agree	Partially Agree	No	No			Health facilities or health workers		Yes	Nope	No
Kasai Oriental	Secondary	No	Concerned regarding vaccine side effects			Yes	30	18-55 years old	Female	Christian		Nurse		Married	Urban	No	.			No	Yes, and I have the same level of risk as other people	No			No			Moderate	Strongly Agree	Agree	Agree	Agree	Agree	Partially Agree	Strongly Agree	Agree	Agree	Agree	Agree	No	Yes	Family or community members		Family or community members		Yes	Nope	No
Kasai Oriental	Secondary	No	Because of the Westerners or Illuminati�s plan to eliminate the Africans through vaccines			Yes	55	18-55 years old	Male	Christian		Laboratory Technician		Married	Urban	No	.			No	Yes, and I am more at risk than others	No			No			Moderate	Strongly Agree	Agree	Agree	Strongly Agree	Partially Agree	Agree	Agree	Agree	Agree	Agree	Agree	No	Yes	Family or community members		Family or community members		No	Nope	No
Kasai Oriental	Secondary	No	Concerned regarding vaccine side effects			Yes	40	18-55 years old	Male	Christian		Laboratory Technician		Married	Urban	No	.			No	Yes, and I have the same level of risk as other people	No			No			Moderate	Strongly Agree	Agree	Agree	Agree	Agree	Agree	Agree	Agree	Agree	Agree	Agree	No	Yes	Health facilities or health workers		Family or community members		Yes	Yes	No
Kasai Oriental	Secondary	No				Yes	38	18-55 years old	Male	Christian		Nurse		Married	Urban	No	.			No	Yes, and I have the same level of risk as other people	No			No			Moderate	Strongly Agree	Strongly Agree	Strongly Agree	Agree	Agree	Strongly Agree	Agree	Agree	Agree	Agree	Agree	Yes	Yes	Family or community members		Family or community members		Yes	Yes	One	To facilitate my journey Belief in vaccination and science To protect myself and others To help stop the spread of the virus
Kasai Oriental	Secondary	No				Yes	59	Over 55 years old	Male	Christian		Others	Receptionist	Married	Urban	No	.			Yes	Yes, and I am more at risk than others	Do not know			No			High	Strongly Agree	Strongly Agree	Agree	Agree	Strongly Agree	Partially Agree	Agree	Agree	Agree	Agree	Agree	No	Yes	Family or community members		Family or community members		Yes	Yes	Two
Kasai Oriental	Higher Education and/or University	No	Concern regarding vaccine ineffectiveness			Yes	48	18-55 years old	Male	Christian		Nurse		Married	Urban	No	.			No	Yes, and I am more at risk than others	No			No			High	Agree	Agree	Agree	Strongly Agree	Agree	Agree	Strongly Agree	Strongly Agree	Agree	Strongly Agree	Agree	Yes	Yes	Health facilities or health workers		Health facilities or health workers		Yes	Yes	No
Kasai Oriental	Secondary	No				Yes	40	18-55 years old	Male	Christian		Nurse		Married	Urban	No	.			No	Yes, and I am more at risk than others	No			No			High	Agree	Agree	Strongly Agree	Agree	Agree	Agree	Agree	Agree	Agree	Agree	Agree	Yes	Yes	Health facilities or health workers		Health facilities or health workers		Yes	Yes	One	To protect myself and others Belief in vaccination and science To help stop the spread of the virus To make my trip easier
Kasai Oriental	Higher Education and/or University	No				Yes	34	18-55 years old	Male	Christian		Nurse		Married	Rural	Yes	Others (to be specified)	VAR, BCG	578	No	No	No			No			Small	Strongly Disagre	Strongly Disagre	Strongly Disagre	Strongly Disagre	Strongly Disagre	Strongly Disagre	Strongly Disagre	Strongly Disagre	Strongly Disagre	Strongly Disagre	Strongly Disagre	Yes	Yes	Radio		Radio		Yes	Yes	One	To protect yourself and others
Kasai Oriental	Higher Education and/or University	No				Yes	26	18-55 years old	Female	Christian		Nurse		Single	Rural	Yes	Cholera vaccine		48	No	Yes, and I have the same level of risk as other people	Yes	Take treatment for COVID-19		No			Moderate	Agree	Agree	Agree	Agree	Agree	Agree	Agree	Strongly Disagre	Strongly Disagre	Agree	Agree	Yes	Yes	Radio		Radio		Yes	Yes	One	To protect yourself and others
Kasai Oriental	Higher Education and/or University	No				Yes	26	18-55 years old	Male	Christian		Nurse		Single	Rural	Yes	Cholera vaccine		48	No	Do not know	No			No			Moderate	Strongly Disagre	Strongly Disagre	Strongly Disagre	Strongly Disagre	Strongly Disagre	Strongly Disagre	Strongly Disagre	Strongly Disagre	Strongly Disagre	Strongly Disagre	Strongly Disagre	Yes	Yes	Ecole		Ecole		Yes	Yes	One	To protect yourself and others
Kasai Oriental	Higher Education and/or University	No	Concern regarding vaccine ineffectiveness			Yes	42	18-55 years old	Male	Christian		Doctor		Married	Rural	No	.			No	Yes, and I have the same level of risk as other people	No			No			High	Partially Agree	Partially Agree	Partially Agree	Partially Agree	Partially Agree	Partially Agree	Partially Agree	Partially Agree	Partially Agree	Partially Agree	Partially Agree	Yes	Yes	Radio		Radio		Yes	Yes	No
Kasai Oriental	Secondary	No				Yes	54	18-55 years old	Female	Christian		Others	Matrone	Widowed	Rural	No	.			No	No	No			No			Small	Agree	Agree	Agree	Agree	Agree	Agree	Agree	Agree	Agree	Agree	Agree	No	No			Health facilities or health workers		Yes	Yes	One	To protect yourself and others
Kasai Oriental	Higher Education and/or University	No	Insufficient data on the safety of the new vaccine			Yes	25	18-55 years old	Female	Christian		Nurse		Single	Rural	No	.			No	No	No			No			No risk	Agree	Agree	Agree	Agree	Agree	Agree	Agree	Strongly Disagre	Strongly Disagre	Strongly Disagre	Agree	No	Yes	Radio		Radio		Yes	Yes	No
Kasai Oriental	Primary	No	Insufficient data on the safety of the new vaccine			Yes	44	18-55 years old	Female	Christian		Others	Technicienne de surface	Married	Rural	No	.			No	Do not know	No			No			Small	Agree	Agree	Agree	Agree	Agree	Agree	Agree	Agree	Agree	Agree	Agree	No	No			Recos /CAC		No	Yes	No
Kasai Oriental	Higher Education and/or University	No				Yes	27	18-55 years old	Male	Christian		Laboratory Technician		Married	Rural	No	.			No	Yes, and I have the same level of risk as other people	No			No			Small	Agree	Agree	Agree	Agree	Agree	Agree	Agree	Agree	Strongly Disagre	Agree	Agree	No	Yes	Radio		Radio		Yes	Yes	One	Belief in vaccination and science
Kasai Oriental	Higher Education and/or University	No	Insufficient data on the safety of the new vaccine			Yes	43	18-55 years old	Male	Christian		Laboratory Technician		Married	Rural	No	.			No	Yes, and I have the same level of risk as other people	No			No			Moderate	Agree	Agree	Agree	Agree	Agree	Agree	Agree	Strongly Disagre	Partially Agree	Agree	Agree	No	Yes	Radio		Radio		Yes	Yes	No
Kasai Oriental	Higher Education and/or University	No	Insufficient data on the safety of the new vaccine			Yes	47	18-55 years old	Male	Christian		Nurse		Married	Rural	No	.			No	Yes, and I have the same level of risk as other people	No			No			Small	Agree	Agree	Agree	Agree	Agree	Agree	Agree	Strongly Disagre	Strongly Disagre	Agree	Agree	Yes	Yes	Radio		Radio		Yes	Yes	No
Kasai Oriental	Higher Education and/or University	No				Yes	29	18-55 years old	Male	Christian		Nurse		Married	Rural	No	.			No	No	Yes	Nothing		No			Moderate	Agree	Agree	Agree	Agree	Agree	Strongly Disagre	Partially Agree	Strongly Disagre	Strongly Disagre	Agree	Agree	Yes	Yes	Radio		Radio		Yes	Yes	One	To protect yourself and others
Kasai Oriental	Secondary	No	God's protection is enough, there is no need for a vaccine			Yes	21	18-55 years old	Male	Christian		Nurse		Single	Rural	No	.			No	No	No			No			Small	Agree	Agree	Agree	Agree	Agree	Agree	Agree	Agree	Partially Agree	Agree	Agree	Yes	Yes	Recos /CAC		Radio		Yes	Yes	No
Kasai Oriental	Secondary	No				Yes	60	Over 55 years old	Female	Christian		Others	Technicienne de surface	Widowed	Rural	No	.			No	No	No			No			No risk	Agree	Agree	Agree	Agree	Agree	Agree	Agree	Agree	Agree	Agree	Agree	No	Yes	Health facilities or health workers		Health facilities or health workers		Yes	Yes	One	To protect yourself and others Belief in vaccination and science
Kasai Oriental	Primary	No				Yes	37	18-55 years old	Male	Christian		Others	Gardener	Married	Rural	No	.			No	No	No			No			No risk	Agree	Agree	Agree	Agree	Agree	Agree	Agree	Strongly Disagre	Agree	Agree	Agree	Yes	Yes	Health facilities or health workers		Health facilities or health workers		Yes	Yes	One	To protect yourself and others
Kasai Oriental	Higher Education and/or University	No				Yes	55	18-55 years old	Female	Christian		Nurse		Single	Rural	No	.			Yes	No	No			No			No risk	Agree	Agree	Agree	Agree	Agree	Agree	Agree	Strongly Disagre	Strongly Disagre	Agree	Agree	No	Yes	Radio		Radio		Yes	Yes	One	To protect yourself and others
Kasai Oriental	Secondary	No				Yes	25	18-55 years old	Male	Christian		Nurse		Single	Rural	No	.			No	Yes, and I have the same level of risk as other people	No			No			No risk	Agree	Agree	Agree	Agree	Agree	Agree	Agree	Strongly Disagre	Strongly Disagre	Agree	Agree	Yes	Yes	Health facilities or health workers		Health facilities or health workers		Yes	Yes	One	To not die
Kasai Oriental	Higher Education and/or University	No				Yes	34	18-55 years old	Female	Christian		Laboratory Technician		Married	Urban	No	.			No	Yes, and I have the same level of risk as other people	No			No			Small	Agree	Strongly Agree	Disagree	Disagree	Agree	Agree	Agree	Agree	Agree	Agree	Agree	Yes	Yes	Family or community members		Family or community members		No	Yes	One	To facilitate my journey To protect myself and others
Kasai Oriental	Higher Education and/or University	No				Yes	37	18-55 years old	Male	Christian		Laboratory Technician		Married	Urban	No	.			No	Yes, and I have the same level of risk as other people	Yes	Compliance with Barrier Measures	Application of barrier measures	Yes	Negative	4	Moderate	Strongly Agree	Strongly Agree	Disagree	Agree	Agree	Agree	Agree	Agree	Partially Agree	Partially Agree	Partially Agree	No	Yes	Family or community members		Family or community members		Yes	Yes	One	To protect yourself and others To help stop the spread of the virus
Kasai Oriental	Higher Education and/or University	No				Yes	40	18-55 years old	Female	Christian		Others	Materials and finance manager	Married	Urban	No	.			No	Yes, and I am more at risk than others	No			Yes	Negative	3	Small	Agree	Agree	Agree	Agree	Agree	Agree	Agree	Agree	Agree	Agree	Agree	No	Yes	Family or community members		Family or community members		Yes	Yes	One	To protect myself and others To help stop the spread of the virus To facilitate my journey
Kasai Oriental	Higher Education and/or University	No				Yes	37	18-55 years old	Female	Christian		Others	Cashier	Married	Urban	No	.			No	Yes, and I am more at risk than others	No			Yes	Negative	3	High	Disagree	Agree	Partially Agree	Agree	Agree	Agree	Agree	Agree	Agree	Agree	Partially Agree	No	Yes	Radio		Radio		Yes	Yes	One	To protect myself and others To facilitate my journey To help stop the spread of the virus
Kasai Oriental	Higher Education and/or University	No				Yes	47	18-55 years old	Male	Christian		Nurse		Married	Urban	No	.			No	Yes, and I am more at risk than others	Yes	Nothing		Yes	Negative	2	High	Disagree	Strongly Agree	Disagree	Strongly Agree	Agree	Agree	Agree	Strongly Agree	Strongly Agree	Agree	Agree	No	Yes	Social networks		Social networks		Yes	Yes	Two
Kasai Oriental	Secondary	No	Insufficient data on the safety of the new vaccine			Yes	68	Over 55 years old	Female	Christian		Nurse		Single	Urban	No	.			No	Yes, and I am more at risk than others	No			No			Moderate	Partially Agree	Partially Agree	Partially Agree	Partially Agree	Partially Agree	Partially Agree	Partially Agree	Partially Agree	Partially Agree	Partially Agree	Partially Agree	No	Yes	Family or community members		Family or community members		Yes	Nope	No
Kasai Oriental	Secondary	No				Yes	43	18-55 years old	Female	Christian		Others	Waitress	Widowed	Urban	No	.			Yes	Yes, and I have the same level of risk as other people	No			No			Moderate	Partially Agree	Partially Agree	Disagree	Disagree	Partially Agree	Partially Agree	Partially Agree	Agree	Agree	Agree	Agree	Yes	No			Radio		Yes	Nope	One	To protect yourself and others To not die To help stop the spread of the virus
Kasai Oriental	Secondary	No	Previous adverse reaction to any vaccine			Yes	34	18-55 years old	Female	Christian		Others	Waitress	Married	Urban	No	.			No	No	No			No			Moderate	Agree	Agree	Agree	Agree	Agree	Partially Agree	Partially Agree	Agree	Agree	Disagree	Disagree	No	Yes	Family or community members		Family or community members		Yes	Yes	No
Kasai Oriental	Higher Education and/or University	No				Yes	51	18-55 years old	Male	Christian		Doctor		Married	Urban	No	.			No	Yes, and I have the same level of risk as other people	Yes	Perform a laboratory examination		Yes	Negative	3	High	Partially Agree	Agree	Agree	Agree	Agree	Strongly Agree	Strongly Agree	Strongly Agree	Agree	Agree	Agree	No	Yes	Television		Radio		Yes	Yes	One	To protect myself and others To help stop the spread of the virus To facilitate my journey
Kasai Oriental	Higher Education and/or University	No				Yes	38	18-55 years old	Female	Christian		Nurse		Married	Urban	Yes	Cholera vaccine		36	No	No	No			No			Small	Agree	Agree	Agree	Agree	Agree	Agree	Agree	Agree	Strongly Agree	Agree	Agree	Yes	Yes	Health facilities or health workers		Health facilities or health workers		Yes	Yes	One	To protect yourself and others To help stop the spread of the virus
Kasai Oriental	Higher Education and/or University	No				Yes	47	18-55 years old	Female	Christian		Nurse		Married	Urban	No	.			No	Yes, and I am more at risk than others	No			No			High	Agree	Partially Agree	Agree	Agree	Agree	Strongly Disagre	Agree	Agree	Agree	Agree	Agree	Yes	Yes	Family or community members		Family or community members		Yes	Yes	Two
Kasai Oriental	Higher Education and/or University	No				Yes	59	Over 55 years old	Female	Christian		Nurse		Married	Urban	Yes	Cholera vaccine		30	Yes	Yes, and I am more at risk than others	No			No			High	Strongly Agree	Strongly Agree	Agree	Agree	Agree	Disagree	Agree	Agree	Agree	Agree	Agree	Yes	Yes	Health facilities or health workers		Health facilities or health workers		Yes	Yes	One	To protect yourself and others
Kasai Oriental	Secondary	No				Yes	53	18-55 years old	Male	Christian		Pharmacist		Married	Urban	No	.			Yes	No	No			No			Small	Agree	Agree	Partially Agree	Agree	Agree	Strongly Disagre	Agree	Agree	Agree	Partially Agree	Agree	Yes	Yes	Health facilities or health workers		Health facilities or health workers		Yes	Yes	One	To protect yourself and others
Kasai Oriental	Higher Education and/or University	No				Yes	39	18-55 years old	Male	Christian		Nurse		Married	Urban	No	.			No	Yes, and I am more at risk than others	No			No			High	Agree	Agree	Agree	Strongly Agree	Strongly Agree	Agree	Strongly Agree	Agree	Agree	Agree	Agree	Yes	Yes	Social networks		Radio		Yes	Yes	Two
Kasai Oriental	Higher Education and/or University	No				Yes	36	18-55 years old	Male	Christian		Laboratory Technician		Married	Urban	Yes	Cholera vaccine		48	No	Yes, and I am more at risk than others	No			Yes	Negative	11	High	Agree	Agree	Partially Agree	Partially Agree	Partially Agree	Partially Agree	Agree	Agree	Strongly Agree	Partially Agree	Agree	Yes	Yes	Social networks		Radio		Yes	Yes	One	To protect yourself and others To help stop the spread of the virus
Kasai Oriental	Higher Education and/or University	No	God's protection is enough, there is no need for a vaccine			Yes	43	18-55 years old	Male	Christian		Nurse		Married	Urban	Yes	Cholera vaccine		48	No	Yes, and I am more at risk than others	Do not know			Yes	Negative	6	High	Agree	Agree	Agree	Agree	Partially Agree	Partially Agree	Agree	Partially Agree	Partially Agree	Partially Agree	Agree	Yes	Yes	Health facilities or health workers		Health facilities or health workers		Yes	Nope	No
Kasai Oriental	Higher Education and/or University	No				Yes	37	18-55 years old	Male	Christian		Nurse		Married	Urban	No	.			No	Yes, and I am more at risk than others	No			No			High	Agree	Agree	Agree	Agree	Agree	Disagree	Agree	Agree	Agree	Agree	Agree	Yes	Yes	Radio		Radio		Yes	Yes	One	To protect yourself and others To help stop the spread of the virus
Kasai Oriental	Higher Education and/or University	No				Yes	35	18-55 years old	Female	Christian		Laboratory Technician		Married	Urban	No	.			No	Yes, and I am more at risk than others	No			No			High	Agree	Agree	Agree	Partially Agree	Agree	Strongly Agree	Agree	Agree	Agree	Agree	Agree	Yes	Yes	Health facilities or health workers		Radio		Yes	Yes	One	To protect myself and others To help stop the spread of the virus To facilitate my journey
Kasai Oriental	Higher Education and/or University	No				Yes	40	18-55 years old	Male	Christian		Doctor		Married	Urban	Yes	Cholera vaccine		36	No	Yes, and I am more at risk than others	No			No			High	Agree	Partially Agree	Agree	Strongly Agree	Agree	Partially Agree	Strongly Agree	Agree	Agree	Agree	Strongly Agree	Yes	Yes	Health facilities or health workers		Radio		Yes	Yes	Two
Kasai Oriental	Primary	No	God's protection is enough, there is no need for a vaccine			Yes	67	Over 55 years old	Female	Christian		Others	Guardian	Married	Urban	No	.			Yes	No	No			No			No risk	Disagree	Agree	Partially Agree	Agree	Partially Agree	Agree	Partially Agree	Agree	Agree	Partially Agree	Partially Agree	Yes	Yes	Health facilities or health workers		Health facilities or health workers		Yes	Nope	No
Kasai Oriental	Primary	No				Yes	57	Over 55 years old	Male	Christian		Others	Guardian	Widowed	Urban	No	.			Yes	Yes, and I am more at risk than others	No			No			High	Agree	Agree	Strongly Agree	Agree	Partially Agree	Agree	Strongly Agree	Agree	Agree	Strongly Agree	Agree	Yes	Yes	Radio		Radio		Yes	Yes	One	To protect yourself and others To help stop the spread of the virus
Kasai Oriental	Higher Education and/or University	No				Yes	29	18-55 years old	Female	Christian		Midwife		Married	Urban	Yes	Cholera vaccine		36	No	Yes, and I have the same level of risk as other people	No			No			Moderate	Agree	Agree	Partially Agree	Agree	Agree	Strongly Disagre	Agree	Agree	Strongly Agree	Strongly Agree	Agree	Yes	Yes	Health facilities or health workers		Radio		Yes	Yes	One	To protect yourself and others To help stop the spread of the virus
Kasai Oriental	Secondary	No				Yes	25	18-55 years old	Female	Christian		Nurse		Married	Urban	Yes	Cholera vaccine		48	No	Yes, and I am more at risk than others	Do not know			No			High	Agree	Partially Agree	Agree	Strongly Agree	Strongly Agree	Agree	Partially Agree	Partially Agree	Agree	Agree	Agree	Yes	Yes	Health facilities or health workers		Health facilities or health workers		Yes	Yes	Two
Kasai Oriental	Secondary	No				Yes	26	18-55 years old	Female	Christian		Nurse		Married	Urban	No	.			No	Yes, and I am more at risk than others	No			Yes	Negative	14	High	Agree	Agree	Partially Agree	Agree	Agree	Agree	Agree	Agree	Partially Agree	Agree	Agree	Yes	Yes	Health facilities or health workers		Health facilities or health workers		Yes	Yes	Two
Kasai Oriental	Higher Education and/or University	No				Yes	26	18-55 years old	Female	Christian		Nurse		Married	Urban	Yes	Cholera vaccine		36	No	Yes, and I am more at risk than others	No			No			High	Agree	Partially Agree	Agree	Agree	Strongly Agree	Agree	Partially Agree	Partially Agree	Strongly Agree	Agree	Strongly Agree	Yes	Yes	Radio		Radio		Yes	Yes	One	To protect yourself and others To help stop the spread of the virus To not die
Kasai Oriental	Higher Education and/or University	No				Yes	31	18-55 years old	Male	Christian		Laboratory Technician		Married	Urban	No	.			No	Yes, and I am more at risk than others	No			No			High	Partially Agree	Agree	Partially Agree	Partially Agree	Partially Agree	Partially Agree	Partially Agree	Partially Agree	Strongly Agree	Agree	Agree	Yes	Yes	Social networks		Radio		Yes	Yes	One	To protect myself and others To help stop the spread of the virus To facilitate my journey
Kasai Oriental	Higher Education and/or University	No	Concerned regarding vaccine side effects			Yes	28	18-55 years old	Female	Christian		Midwife		Married	Urban	No	.			No	Yes, and I am more at risk than others	No			No			High	Partially Agree	Agree	Strongly Agree	Agree	Partially Agree	Agree	Strongly Agree	Agree	Agree	Strongly Agree	Partially Agree	Yes	Yes	Radio		Radio		Yes	Yes	No
Kasai Oriental	Higher Education and/or University	No				Yes	26	18-55 years old	Female	Christian		Nurse		Married	Urban	No	.			No	Yes, and I am more at risk than others	No			No			High	Partially Agree	Agree	Agree	Partially Agree	Partially Agree	Agree	Strongly Agree	Agree	Partially Agree	Agree	Partially Agree	Yes	Yes	Radio		Radio		Yes	Yes	One	To protect yourself and others To help stop the spread of the virus
Kasai Oriental	Secondary	No				Yes	29	18-55 years old	Female	Christian		Midwife		Married	Urban	Yes	Cholera vaccine		48	Yes	Yes, and I am more at risk than others	No			No			High	Partially Agree	Agree	Partially Agree	Partially Agree	Partially Agree	Partially Agree	Agree	Agree	Agree	Agree	Agree	Yes	Yes	Radio		Radio		Yes	Yes	One	To protect yourself and others To help stop the spread of the virus To return to life before (without mask, without social distancing, etc.)
Kasai Oriental	Higher Education and/or University	No				Yes	37	18-55 years old	Male	Christian		Doctor		Married	Urban	No	.			No	Yes, and I am more at risk than others	No			No			High	Agree	Partially Agree	Agree	Agree	Agree	Strongly Disagre	Agree	Agree	Agree	Agree	Partially Agree	Yes	Yes	Social networks		Radio		Yes	Yes	One	To protect myself and others To help stop the spread of the virus To facilitate my journey
Kasai Oriental	Higher Education and/or University	No	Previous adverse reaction to any vaccine			Yes	43	18-55 years old	Female	Christian		Nurse		Married	Urban	No	.			Yes	No	No			No			Small	Strongly Agree	Strongly Agree	Disagree	Strongly Agree	Strongly Agree	Strongly Agree	Agree	Partially Agree	Partially Agree	Strongly Agree	Strongly Agree	Yes	Yes	Radio		Radio		No	Nope	No
Kasai Oriental	Higher Education and/or University	No				Yes	35	18-55 years old	Female	Christian		Nurse		Married	Urban	No	.			No	Yes, and I am more at risk than others	No			No			Moderate	Strongly Agree	Strongly Agree	Disagree	Agree	Agree	Agree	Agree	Agree	Agree	Agree	Agree	No	Yes	Television		Recos /CAC		Yes	Yes	One	To protect myself and others To facilitate my journey To help stop the spread of the virus
Kasai Oriental	Higher Education and/or University	No	Concern regarding vaccine ineffectiveness			Yes	27	18-55 years old	Female	Christian		Nurse		Married	Urban	No	.			No	Yes, and I have the same level of risk as other people	No			No			High	Strongly Agree	Strongly Agree	Strongly Agree	Partially Agree	Agree	Agree	Agree	Agree	Agree	Agree	Agree	No	Yes	Radio		Radio		Yes	Nope	No
Kasai Oriental	Primary	No	Concern regarding vaccine ineffectiveness			Yes	52	18-55 years old	Female	Christian		Others	Waitress	Divorced/Separated	Urban	No	.			Yes	Yes, and I have the same level of risk as other people	No			No			Moderate	Agree	Agree	Agree	Agree	Partially Agree	Partially Agree	Partially Agree	Partially Agree	Agree	Agree	Agree	No	Yes	Radio		Family or community members		Yes	Nope	No
Kasai Oriental	Primary	No				Yes	52	18-55 years old	Female	Christian		Others	Waitress	Divorced/Separated	Urban	No	.			No	Yes, and I am more at risk than others	No			No			Moderate	Strongly Agree	Agree	Agree	Agree	Agree	Partially Agree	Agree	Agree	Agree	Agree	Agree	No	Yes	Radio		Radio		Yes	Yes	One	To protect myself and others To help stop the spread of the virus To facilitate my journey
Kasai Oriental	Higher Education and/or University	No	Insufficient data on the safety of the new vaccine			Yes	27	18-55 years old	Female	Christian		Pharmacist		Single	Urban	No	.			No	Yes, and I am more at risk than others	No			No			Moderate	Disagree	Disagree	Disagree	Agree	Agree	Agree	Agree	Agree	Agree	Agree	Agree	No	Yes	Television		Television		Yes	Nope	No
Kasai Oriental	Higher Education and/or University	No	Concern regarding vaccine ineffectiveness			Yes	50	18-55 years old	Female	Christian		Midwife		Married	Urban	No	.			No	Yes, and I am more at risk than others	No			No			Moderate	Strongly Agree	Disagree	Agree	Agree	Agree	Agree	Agree	Agree	Disagree	Partially Agree	Agree	No	Yes	Family or community members		Health facilities or health workers		No	Yes	No
Kasai Oriental	Higher Education and/or University	No	Concern regarding vaccine ineffectiveness			Yes	25	18-55 years old	Male	Christian		Laboratory Technician		Single	Urban	No	.			No	Yes, and I have the same level of risk as other people	Yes	Perform a laboratory examination		Yes	Negative	3	High	Strongly Agree	Agree	Agree	Agree	Agree	Agree	Agree	Agree	Agree	Agree	Agree	No	Yes	Radio		Radio		Yes	Nope	No
Kasai Oriental	Higher Education and/or University	No	Concerned regarding vaccine side effects			Yes	56	Over 55 years old	Male	Christian		Nurse		Married	Urban	No	.			No	Yes, and I am more at risk than others	No			Yes	Negative	3	Moderate	Disagree	Strongly Agree	Agree	Agree	Partially Agree	Agree	Partially Agree	Disagree	Agree	Agree	Agree	No	Yes	Recos /CAC		Radio		No	Yes	No
Kasai Oriental	Primary	No	Insufficient data on the safety of the new vaccine			Yes	35	18-55 years old	Male	Christian		Others	Area technician	Married	Urban	No	.			No	Yes, and I have the same level of risk as other people	No			Yes	Negative	3	Moderate	Agree	Agree	Partially Agree	Agree	Agree	Agree	Partially Agree	Partially Agree	Agree	Agree	Agree	No	Yes	Radio		Radio		Yes	Nope	No
Kasai Oriental	Secondary	No	Insufficient data on the safety of the new vaccine			Yes	27	18-55 years old	Female	Christian		Nurse		Single	Urban	No	.			No	Yes, and I have the same level of risk as other people	No			No			Small	Agree	Agree	Agree	Disagree	Agree	Agree	Agree	Disagree	Agree	Agree	Agree	No	Yes	Radio		Social networks		Yes	Nope	No
Kasai Oriental	Secondary	No	Previous adverse reaction to any vaccine			Yes	50	18-55 years old	Female	Christian		Nurse		Married	Urban	No	.			No	Yes, and I am more at risk than others	No			No			High	Agree	Strongly Agree	Agree	Agree	Agree	Strongly Agree	Agree	Agree	Agree	Strongly Agree	Agree	No	Yes	Health facilities or health workers		Health facilities or health workers		Yes	Nope	No
Kasai Oriental	Secondary	No				Yes	46	18-55 years old	Male	Christian		Nurse		Married	Urban	No	.			No	Yes, and I am more at risk than others	No			No			High	Agree	Partially Agree	Agree	Agree	Agree	Agree	Agree	Agree	Agree	Agree	Agree	No	Yes	Health facilities or health workers		Health facilities or health workers		Yes	Yes	One	To protect yourself and others Belief in vaccination and science To help stop the spread of the virus
Kasai Oriental	Secondary	No	Concerned regarding vaccine side effects			Yes	44	18-55 years old	Male	Without religion		Nurse		Married	Urban	No	.			No	Yes, and I have the same level of risk as other people	No			No			Moderate	Agree	Agree	Agree	Agree	Agree	Agree	Agree	Agree	Agree	Agree	Agree	No	Yes	Health facilities or health workers		Health facilities or health workers		Yes	Yes	No
Kasai Oriental	Secondary	No				Yes	31	18-55 years old	Female	Christian		Nurse		Married	Urban	No	.			No	Yes, and I am more at risk than others	No			No			Moderate	Agree	Agree	Partially Agree	Agree	Partially Agree	Agree	Agree	Agree	Disagree	Strongly Agree	Strongly Agree	No	Yes	Social networks		Social networks		Yes	Yes	One	To protect yourself and protect others To return to life before (without mask, without social distancing, etc.)
Kasai Oriental	Secondary	No	Lack of trust because of the short time frame to manufacture vaccines			Yes	20	18-55 years old	Male	Christian		Laboratory Technician		Single	Urban	Yes	Cholera vaccine		36	No	Yes, and I have the same level of risk as other people	No			No			Moderate	Strongly Agree	Strongly Agree	Strongly Agree	Agree	Agree	Agree	Agree	Strongly Agree	Disagree	Agree	Strongly Agree	No	Yes	Radio		Radio		Yes	Yes	No
Kasai Oriental	Higher Education and/or University	No				Yes	21	18-55 years old	Female	Christian		Laboratory Technician		Single	Urban	No	.			No	Yes, and I am more at risk than others	No			No			Moderate	Strongly Agree	Agree	Strongly Agree	Strongly Agree	Strongly Agree	Strongly Agree	Agree	Agree	Strongly Disagre	Agree	Strongly Agree	No	Yes	Radio		Radio		No	Yes	One	To protect myself and others To help stop the spread of the virus To facilitate my journey
Kasai Oriental	Higher Education and/or University	No				Yes	22	18-55 years old	Male	Christian		Others	Nutritionist	Single	Urban	No	.			No	Yes, and I have the same level of risk as other people	No			No			High	Agree	Agree	Disagree	Agree	Agree	Agree	Agree	Disagree	Disagree	Strongly Agree	Strongly Agree	No	Yes	Health facilities or health workers		Health facilities or health workers		Yes	Yes	One	To protect yourself and others To help stop the spread of the virus To return to life before (without mask, without social distancing, etc�) To facilitate my trip
Kasai Oriental	Higher Education and/or University	No				Yes	26	18-55 years old	Female	Christian		Others	Nutritionist	Single	Urban	No	.			No	Yes, and I have the same level of risk as other people	No			No			High	Strongly Agree	Agree	Agree	Agree	Agree	Agree	Agree	Agree	Agree	Disagree	Agree	No	Yes	Radio		Radio		No	Yes	One	To protect yourself and others To help stop the spread of the virus To return to life before (without mask, without social distancing, etc.)
Kasai Oriental	Secondary	No				Yes	36	18-55 years old	Female	Christian		Nurse		Married	Urban	No	.			No	Yes, and I have the same level of risk as other people	No			No			Moderate	Agree	Disagree	Agree	Agree	Agree	Agree	Agree	Strongly Agree	Disagree	Strongly Agree	Agree	No	Yes	Television		Social networks		Yes	Yes	One	To protect myself and others To help stop the spread of the virus To facilitate my journey
Kasai Oriental	Higher Education and/or University	No	Insufficient data on the safety of the new vaccine			Yes	48	18-55 years old	Male	Christian		Nurse		Married	Urban	No	.			No	Yes, and I am more at risk than others	Yes	Compliance with Barrier Measures	Hygiene measures	No			High	Agree	Strongly Agree	Agree	Strongly Agree	Strongly Agree	Agree	Agree	Strongly Agree	Agree	Agree	Partially Agree	Yes	Yes	Health facilities or health workers		Health facilities or health workers		Yes	Yes	No
Kasai Oriental	Higher Education and/or University	No	Concern regarding vaccine ineffectiveness			Yes	34	18-55 years old	Male	Christian		Nurse		Married	Urban	No	.			No	Yes, and I have the same level of risk as other people	No			No			High	Strongly Agree	Strongly Agree	Strongly Agree	Strongly Agree	Agree	Agree	Agree	Strongly Agree	Partially Agree	Strongly Agree	Strongly Agree	No	Yes	Radio		Radio		Yes	Yes	No
Kasai Oriental	Higher Education and/or University	No	Concern about acquiring COVID-19 infection from the vaccine itself			Yes	26	18-55 years old	Female	Christian		Nurse		Married	Urban	No	.			No	Yes, and I have the same level of risk as other people	No			No			High	Strongly Agree	Agree	Agree	Strongly Agree	Disagree	Agree	Agree	Agree	Disagree	Agree	Agree	Yes	Yes	Radio		Radio		Yes	Nope	No
Kasai Oriental	Higher Education and/or University	No	Concerned regarding vaccine side effects			Yes	35	18-55 years old	Male	Without religion		Nurse		Married	Urban	No	.			No	Yes, and I am more at risk than others	No			Yes	Negative	3	Moderate	Disagree	Agree	Agree	Agree	Agree	Agree	Agree	Agree	Agree	Agree	Agree	Yes	Yes	Social networks		Radio		Yes	Yes	No
Kasai Oriental	Secondary	No				Yes	63	Over 55 years old	Male	Christian		Others	Public health officer	Married	Rural	No	.			No	Yes, and I have the same level of risk as other people	No			Yes	Negative	4	No risk	Partially Agree	Disagree	Partially Agree	Agree	Agree	Partially Agree	Agree	Strongly Disagre	Partially Agree	Agree	Agree	Yes	Yes	Radio		Radio		Yes	Yes	One	To protect yourself and others
Kasai Oriental	Secondary	No		Vaccination of the Head of State		Yes	54	18-55 years old	Male	Christian		Others	Cashier	Married	Rural	No	.			No	No	No			No			No risk	Agree	Agree	Agree	Agree	Agree	Agree	Agree	Agree	Agree	Agree	Agree	Yes	Yes	Radio		Radio		Yes	Yes	One	Others to be specified
Kasai Oriental	Secondary	No				Yes	57	Over 55 years old	Male	Christian		Others	Pharmacy attendant	Married	Rural	No	.			No	Yes, and I have the same level of risk as other people	No			No			No risk	Agree	Agree	Agree	Agree	Agree	Agree	Agree	Agree	Agree	Agree	Agree	No	Yes	Radio		Radio		Yes	Yes	One	To protect yourself and others
Kasai Oriental	Secondary	No				Yes	68	Over 55 years old	Male	Christian		Others	Public health officer	Married	Rural	Yes	Others (to be specified)	VAT(TIDI)	2	No	Yes, and I have the same level of risk as other people	No			No			No risk	Agree	Agree	Agree	Agree	Agree	Agree	Agree	Strongly Disagre	Strongly Disagre	Partially Agree	Agree	Yes	Yes	Radio		Radio		Yes	Yes	One	To protect yourself and others
Kasai Oriental	Higher Education and/or University	No				Yes	53	18-55 years old	Male	Others	Sekai Mahikari	Nurse		Married	Rural	No	.			No	Yes, and I have the same level of risk as other people	No			No			Moderate	Partially Agree	Agree	Agree	Agree	Agree	Strongly Disagre	Agree	Strongly Disagre	Strongly Disagre	Agree	Agree	Yes	Yes	Health facilities or health workers		Health facilities or health workers		Yes	Yes	One	To protect yourself and others
Kasai Oriental	Secondary	No				Yes	47	18-55 years old	Female	Others	Sekai Mahikari	Nurse		Married	Rural	No	.			No	Yes, and I have the same level of risk as other people	No			No			Small	Agree	Agree	Agree	Agree	Agree	Partially Agree	Agree	Strongly Disagre	Strongly Disagre	Agree	Agree	Yes	Yes	Radio		Radio		Yes	Yes	One	To protect yourself and others
Kasai Oriental	Higher Education and/or University	No				Yes	27	18-55 years old	Male	Christian		Nurse		Single	Rural	No	.			No	Yes, and I have the same level of risk as other people	No			No			No risk	Agree	Agree	Agree	Agree	Agree	Agree	Agree	Agree	Strongly Disagre	Agree	Agree	No	Yes	Radio		Radio		Yes	Yes	One	To protect yourself and others
Kasai Oriental	Secondary	No				Yes	53	18-55 years old	Female	Christian		Others	Matrone	Married	Rural	No	.			No	Yes, and I have the same level of risk as other people	No			No			Small	Agree	Agree	Agree	Agree	Agree	Agree	Agree	Strongly Disagre	Strongly Disagre	Agree	Agree	No	Yes	Health facilities or health workers		Health facilities or health workers		Yes	Yes	One	To protect yourself and others
Kasai Oriental	Secondary	No				Yes	55	18-55 years old	Male	Christian		Others	Public health officer	Married	Rural	No	.			Yes	Yes, and I have the same level of risk as other people	No			No			Small	Agree	Agree	Agree	Agree	Agree	Agree	Agree	Strongly Disagre	Strongly Disagre	Agree	Agree	No	Yes	Radio		Radio		Yes	Yes	One	To protect yourself and others
Kasai Oriental	Secondary	No				Yes	22	18-55 years old	Male	Others	Branhamist	Others	Pharmacy attendant	Single	Rural	No	.			No	Yes, and I have the same level of risk as other people	No			No			No risk	Agree	Agree	Agree	Agree	Agree	Agree	Agree	Strongly Disagre	Strongly Disagre	Strongly Disagre	Agree	No	Yes	Recos /CAC		Recos /CAC		Yes	Yes	One	To protect yourself and others
Kasai Oriental	Primary	No				Yes	80	Over 55 years old	Female	Christian		Others	Technicienne de surface	Widowed	Rural	No	.			Yes	Yes, and I have the same level of risk as other people	No			No			Small	Agree	Agree	Agree	Agree	Agree	Agree	Agree	Agree	Partially Agree	Agree	Agree	No	Yes	Recos /CAC		Recos /CAC		Yes	Yes	One	To protect yourself and others To help stop the spread of the virus
Kasai Oriental	Primary	No				Yes	61	Over 55 years old	Female	Christian		Others	Matrone	Married	Rural	No	.			Yes	Yes, and I have the same level of risk as other people	No			No			Small	Agree	Agree	Agree	Agree	Agree	Agree	Agree	Strongly Disagre	Strongly Disagre	Agree	Agree	No	Yes	Recos /CAC		Recos /CAC		Yes	Yes	One	Belief in vaccination and science
Kasai Oriental	Secondary	No				Yes	43	18-55 years old	Male	Christian		Nurse		Married	Rural	No	.			No	Yes, and I have the same level of risk as other people	No			No			High	Agree	Agree	Agree	Agree	Agree	Agree	Agree	Disagree	Strongly Disagre	Agree	Agree	Yes	Yes	Health facilities or health workers		Health facilities or health workers		Yes	Yes	One	Belief in vaccination and science
Kasai Oriental	Secondary	No	God's protection is enough, there is no need for a vaccine			Yes	51	18-55 years old	Male	Christian		Others	Pharmacy attendant	Married	Rural	No	.			No	Yes, and I have the same level of risk as other people	No			No			High	Agree	Agree	Agree	Agree	Agree	Agree	Agree	Strongly Disagre	Strongly Disagre	Agree	Agree	No	Yes	Health facilities or health workers		Health facilities or health workers		Yes	Yes	No
Kasai Oriental	Secondary	No				Yes	37	18-55 years old	Male	Christian		Nurse		Married	Rural	No	.			No	Yes, and I have the same level of risk as other people	No			No			Moderate	Agree	Agree	Agree	Agree	Agree	Agree	Agree	Strongly Disagre	Strongly Disagre	Agree	Agree	Yes	Yes	Health facilities or health workers		Health facilities or health workers		No	Yes	One	To protect yourself and others
Kasai Oriental	Primary	No				Yes	56	Over 55 years old	Female	Christian		Others	Matrone	Married	Rural	Yes	Others (to be specified)	VAT(TIDI)	84	Yes	No	No			No			Moderate	Agree	Agree	Agree	Agree	Agree	Agree	Agree	Agree	Partially Agree	Agree	Agree	No	Yes	Health facilities or health workers		Health facilities or health workers		Yes	Yes	One	To protect yourself and others
Kasai Oriental	Secondary	No				Yes	23	18-55 years old	Male	Others	Branhamist	Nurse		Single	Rural	Yes	Others (to be specified)	TIDI	1	No	No	No			No			High	Agree	Agree	Agree	Agree	Agree	Agree	Agree	Partially Agree	Agree	Agree	Agree	Yes	Yes	Health facilities or health workers		Health facilities or health workers		No	Nope	One	To protect yourself and others
Kasai Oriental	Higher Education and/or University	No				Yes	40	18-55 years old	Female	Christian		Nurse		Single	Rural	No	.			Yes	No	No			Yes	Negative	5	No risk	Agree	Agree	Agree	Agree	Agree	Agree	Agree	Strongly Disagre	Agree	Partially Agree	Agree	Yes	Yes	Radio		Radio		No	Nope	One	To help stop the spread of the virus Belief in vaccination and science To facilitate my journey
Kasai Oriental	Secondary	No				Yes	58	Over 55 years old	Female	Christian		Others	Public health officer	Widowed	Rural	Yes	Others (to be specified)	VAT (TIDI)	84	No	No	No			No			No risk	Agree	Agree	Agree	Agree	Agree	Agree	Agree	Agree	Agree	Agree	Agree	No	Yes	Radio		Radio		No	Nope	One	To protect yourself and others
Kasai Oriental	Secondary	No				Yes	57	Over 55 years old	Male	Christian		Others	Public health officer	Married	Rural	No	.			No	No	No			No			No risk	Agree	Agree	Agree	Agree	Agree	Agree	Agree	Agree	Agree	Agree	Agree	Yes	Yes	Radio		Radio		Yes	Yes	One	To protect yourself and others To help stop the spread of the virus
Kasai Oriental	Higher Education and/or University	No				Yes	43	18-55 years old	Male	Christian		Doctor		Married	Urban	No	.			No	Yes, and I have the same level of risk as other people	No			No			Small	Agree	Agree	Agree	Agree	Agree	Agree	Agree	Agree	Strongly Disagre	Agree	Agree	Yes	Yes	Health facilities or health workers		Health facilities or health workers		Yes	Yes	One	To protect yourself and others To not die
Kasai Oriental	Secondary	No				Yes	57	Over 55 years old	Female	Christian		Nurse		Married	Urban	No	.			Yes	Yes, and I have the same level of risk as other people	No			No			High	Agree	Agree	Agree	Agree	Agree	Agree	Agree	Strongly Disagre	Agree	Agree	Agree	Yes	Yes	Health facilities or health workers		Health facilities or health workers		Yes	Yes	One	To protect yourself and others To help stop the spread of the virus
Kasai Oriental	Secondary	No				Yes	40	18-55 years old	Female	Christian		Others	cashier	Single	Urban	No	.			No	No	No			No			No risk	Agree	Agree	Agree	Agree	Agree	Agree	Agree	Strongly Disagre	Agree	Agree	Agree	Yes	Yes	Health facilities or health workers		Health facilities or health workers		No	Nope	One	To protect yourself and others
Kasai Oriental	Higher Education and/or University	No				Yes	29	18-55 years old	Male	Christian		Nurse		Married	Urban	No	.			No	Yes, and I am more at risk than others	No			No			High	Agree	Partially Agree	Agree	Strongly Agree	Agree	Partially Agree	Agree	Strongly Agree	Agree	Agree	Agree	Yes	Yes	Health facilities or health workers		Radio		Yes	Yes	One	To protect yourself and others To help stop the spread of the virus
Kasai Oriental	Higher Education and/or University	No				Yes	41	18-55 years old	Male	Christian		Doctor		Married	Urban	Yes	Cholera vaccine		48	No	Yes, and I am more at risk than others	No			Yes	Negative	9	High	Agree	Strongly Agree	Agree	Partially Agree	Agree	Agree	Strongly Agree	Agree	Agree	Agree	Agree	Yes	Yes	Social networks		Radio		Yes	Yes	One	To protect yourself and others To help stop the spread of the virus To return to life before (without mask, without social distancing, etc.)
Kasai Oriental	Higher Education and/or University	No				Yes	26	18-55 years old	Female	Christian		Nurse		Married	Urban	No	.			No	Yes, and I am more at risk than others	No			No			High	Agree	Partially Agree	Agree	Agree	Partially Agree	Agree	Agree	Agree	Agree	Agree	Partially Agree	Yes	Yes	Health facilities or health workers		Health facilities or health workers		Yes	Yes	One	To protect myself and others To help stop the spread of the virus To facilitate my journey To not die
Kasai Oriental	Higher Education and/or University	No	God's protection is enough, there is no need for a vaccine			Yes	32	18-55 years old	Male	Christian		Nurse		Married	Urban	Yes	Cholera vaccine		36	Yes	Yes, and I am more at risk than others	No			No			High	Agree	Agree	Agree	Agree	Agree	Agree	Agree	Partially Agree	Agree	Agree	Agree	Yes	Yes	Radio		Radio		Yes	Nope	No
Kasai Oriental	Secondary	No				Yes	51	18-55 years old	Male	Christian		Others	Sanitation Officer	Married	Urban	No	.			Yes	Yes, and I have the same level of risk as other people	Do not know			No			No risk	Agree	Partially Agree	Partially Agree	Agree	Agree	Agree	Partially Agree	Agree	Agree	Agree	Agree	Yes	Yes	Radio		Radio		Yes	Yes	One	To protect yourself and others To help stop the spread of the virus
Kasai Oriental	Secondary	No				Yes	33	18-55 years old	Female	Christian		Nurse		Married	Urban	Yes	Cholera vaccine		24	No	Yes, and I am more at risk than others	No			No			High	Agree	Partially Agree	Agree	Agree	Partially Agree	Agree	Agree	Agree	Agree	Agree	Agree	Yes	Yes	Radio		Radio		Yes	Yes	One	To protect yourself and others To help stop the spread of the virus
Kasai Oriental	Higher Education and/or University	No				Yes	42	18-55 years old	Female	Christian		Doctor		Married	Urban	No	.			No	Yes, and I am more at risk than others	No			Yes	Negative	6	High	Agree	Partially Agree	Agree	Agree	Partially Agree	Partially Agree	Agree	Agree	Agree	Agree	Agree	Yes	Yes	Social networks		Radio		Yes	Yes	One	To protect myself and others To help stop the spread of the virus Belief in vaccination and science To facilitate my journey
Kasai Oriental	Secondary	No				Yes	41	18-55 years old	Female	Christian		Nurse		Married	Urban	No	.			Yes	Yes, and I am more at risk than others	No			No			High	Agree	Partially Agree	Partially Agree	Partially Agree	Agree	Disagree	Agree	Partially Agree	Agree	Agree	Partially Agree	Yes	Yes	Health facilities or health workers		Radio		Yes	Yes	One	To protect myself and others To help stop the spread of the virus To facilitate my journey To not die
Kasai Oriental	Higher Education and/or University	No				Yes	44	18-55 years old	Male	Christian		Nurse		Married	Urban	No	.			No	Yes, and I am more at risk than others	No			No			High	Agree	Partially Agree	Agree	Partially Agree	Agree	Partially Agree	Agree	Partially Agree	Agree	Strongly Agree	Strongly Agree	Yes	Yes	Radio		Radio		Yes	Yes	One	To protect myself and others To help stop the spread of the virus To facilitate my journey
Kasai Oriental	Higher Education and/or University	No				Yes	35	18-55 years old	Male	Christian		Nurse		Married	Urban	No	.			No	Yes, and I have the same level of risk as other people	No			No			Moderate	Partially Agree	Agree	Agree	Partially Agree	Agree	Agree	Partially Agree	Agree	Agree	Partially Agree	Agree	Yes	Yes	Health facilities or health workers		Radio		Yes	Yes	One	To protect yourself and others To help stop the spread of the virus
Kasai Oriental	Higher Education and/or University	No				Yes	32	18-55 years old	Female	Christian		Others	Midwife	Married	Urban	No	.			No	Yes, and I am more at risk than others	No			No			High	Agree	Partially Agree	Agree	Agree	Partially Agree	Partially Agree	Partially Agree	Agree	Agree	Partially Agree	Agree	Yes	Yes	Health facilities or health workers		Radio		Yes	Yes	One	To protect myself and others To help stop the spread of the virus To not die To facilitate my journey
Kasai Oriental	Higher Education and/or University	No				Yes	57	Over 55 years old	Male	Christian		Nurse		Married	Urban	No	.			Yes	Yes, and I am more at risk than others	No			No			High	Agree	Agree	Strongly Agree	Strongly Agree	Agree	Strongly Agree	Agree	Agree	Agree	Agree	Agree	Yes	Yes	Health facilities or health workers		Radio		Yes	Yes	Two
Kasai Oriental	Higher Education and/or University	No	God's protection is enough, there is no need for a vaccine			Yes	28	18-55 years old	Female	Christian		Nurse		Married	Urban	No	.			No	Yes, and I am more at risk than others	No			No			High	Agree	Agree	Partially Agree	Agree	Strongly Agree	Partially Agree	Agree	Partially Agree	Agree	Partially Agree	Agree	Yes	Yes	Health facilities or health workers		Radio		Yes	Nope	No
Kasai Oriental	Higher Education and/or University	No				Yes	26	18-55 years old	Female	Christian		Others	Receptionniste	Married	Urban	No	.			No	No	Do not know			No			No risk	Agree	Agree	Strongly Agree	Agree	Agree	Strongly Agree	Agree	Agree	Agree	Agree	Agree	Yes	Yes	Health facilities or health workers		Radio		Yes	Yes	One	To protect yourself and others To help stop the spread of the virus
Kasai Oriental	Higher Education and/or University	No				Yes	32	18-55 years old	Female	Christian		Laboratory Technician		Married	Urban	No	.			No	Yes, and I have the same level of risk as other people	No			No			No risk	Agree	Partially Agree	Agree	Partially Agree	Agree	Partially Agree	Agree	Agree	Partially Agree	Agree	Agree	Yes	Yes	Health facilities or health workers		Radio		Yes	Yes	One	To protect myself and others To facilitate my journey
Kasai Oriental	Secondary	No				Yes	27	18-55 years old	Female	Christian		Pharmacist		Married	Urban	No	.			No	Yes, and I am more at risk than others	No			No			High	Agree	Agree	Partially Agree	Partially Agree	Agree	Agree	Strongly Agree	Agree	Strongly Agree	Agree	Strongly Agree	Yes	Yes	Health facilities or health workers		Radio		Yes	Yes	One	To protect myself and others To help stop the spread of the virus To facilitate my journey
Kasai Oriental	Higher Education and/or University	No				Yes	35	18-55 years old	Male	Christian		Doctor		Married	Urban	No	.			No	Yes, and I have the same level of risk as other people	No			No			High	Agree	Partially Agree	Disagree	Agree	Agree	Disagree	Agree	Disagree	Partially Agree	Agree	Agree	No	Yes	Social networks		Social networks		Yes	Yes	One	To protect yourself and others To help stop the spread of the virus
Kasai Oriental	Higher Education and/or University	No				Yes	29	18-55 years old	Male	Christian		Doctor		Married	Urban	No	.			No	Yes, and I am more at risk than others	Yes	Compliance with Barrier Measures	Application of barrier measures	No			High	Strongly Agree	Agree	Disagree	Agree	Disagree	Agree	Agree	Disagree	Disagree	Agree	Agree	No	Yes	Radio		Radio		Yes	Yes	One	To protect yourself and others To help stop the spread of the virus
Kasai Oriental	Higher Education and/or University	No				Yes	36	18-55 years old	Female	Christian		Nurse		Married	Urban	No	.			No	Yes, and I have the same level of risk as other people	No			No			No risk	Strongly Agree	Strongly Agree	Disagree	Partially Agree	Partially Agree	Partially Agree	Agree	Agree	Agree	Partially Agree	Partially Agree	Yes	Yes	Family or community members		Health facilities or health workers		Yes	Yes	One	To protect yourself and others To help stop the spread of the virus
Kasai Oriental	Higher Education and/or University	No				Yes	26	18-55 years old	Female	Christian		Nurse		Single	Urban	No	.			No	Yes, and I am more at risk than others	No			No			High	Strongly Agree	Agree	Agree	Partially Agree	Partially Agree	Partially Agree	Agree	Agree	Agree	Agree	Agree	No	Yes	Health facilities or health workers		Health facilities or health workers		Yes	Yes	One	To protect yourself and others To help stop the spread of the virus
Kasai Oriental	Higher Education and/or University	No				Yes	36	18-55 years old	Male	Christian		Nurse		Married	Urban	No	.			No	No	No			No			High	Agree	Disagree	Agree	Partially Agree	Partially Agree	Partially Agree	Agree	Agree	Disagree	Agree	Disagree	Yes	Yes	Health facilities or health workers		Health facilities or health workers		Yes	Yes	One	To protect yourself and others To help stop the spread of the virus
Kasai Oriental	Secondary	No	Concern regarding vaccine ineffectiveness			Yes	30	18-55 years old	Male	Christian		Laboratory Technician		Married	Urban	No	.			No	Yes, and I have the same level of risk as other people	No			No			Moderate	Agree	Agree	Agree	Agree	Agree	Agree	Agree	Agree	Agree	Agree	Partially Agree	No	Yes	Health facilities or health workers		Health facilities or health workers		Yes	Nope	No
Kasai Oriental	Higher Education and/or University	No				Yes	45	18-55 years old	Male	Musulmane		Doctor		Married	Urban	No	.			No	Yes, and I am more at risk than others	Yes	Nothing		Yes	Negative	6	High	Strongly Agree	Agree	Agree	Agree	Agree	Agree	Agree	Agree	Agree	Agree	Agree	Yes	Yes	Health facilities or health workers		Health facilities or health workers		Yes	Yes	Two
Kasai Oriental	Secondary	No				Yes	50	18-55 years old	Male	Christian		Nurse		Married	Urban	No	.			No	Yes, and I am more at risk than others	No			No			Moderate	Agree	Agree	Agree	Agree	Agree	Partially Agree	Strongly Agree	Agree	Strongly Agree	Agree	Strongly Agree	Yes	Yes	Health facilities or health workers		Health facilities or health workers		No	Yes	Two
Kasai Oriental	Secondary	No				Yes	35	18-55 years old	Female	Christian		Nurse		Married	Urban	No	.			No	Yes, and I am more at risk than others	No			No			Moderate	Agree	Agree	Partially Agree	Strongly Agree	Agree	Partially Agree	Agree	Partially Agree	Agree	Partially Agree	Agree	No	Yes	Health facilities or health workers		Health facilities or health workers		Yes	Yes	One	To protect yourself and others To help stop the spread of the virus Belief in vaccination and science
Kasai Oriental	Secondary	No				Yes	42	18-55 years old	Male	Christian		Nurse		Married	Urban	No	.			No	Yes, and I am more at risk than others	No			No			Moderate	Agree	Agree	Partially Agree	Agree	Agree	Strongly Agree	Agree	Strongly Agree	Agree	Agree	Agree	No	Yes	Health facilities or health workers		Health facilities or health workers		Yes	Yes	One	To protect yourself and others Belief in vaccination and science To help stop the spread of the virus
Kasai Oriental	Secondary	No	Concern regarding vaccine ineffectiveness			Yes	33	18-55 years old	Male	Christian		Laboratory Technician		Married	Urban	No	.			No	Yes, and I am more at risk than others	No			No			Moderate	Agree	Agree	Agree	Agree	Partially Agree	Strongly Agree	Partially Agree	Agree	Agree	Partially Agree	Strongly Agree	No	Yes	Health facilities or health workers		Health facilities or health workers		Yes	Yes	No
Kasai Oriental	Secondary	No				Yes	58	Over 55 years old	Female	Christian		Nurse		Married	Urban	No	.			No	Yes, and I am more at risk than others	No			No			High	Agree	Strongly Agree	Agree	Strongly Agree	Agree	Agree	Agree	Agree	Strongly Agree	Agree	Agree	No	Yes	Health facilities or health workers		Health facilities or health workers		Yes	Yes	One	To protect myself and others Belief in vaccination and science To help stop the spread of the virus To make my trip easier
Kasai Oriental	Secondary	No	Concerned regarding vaccine side effects			Yes	39	18-55 years old	Male	Christian		Nurse		Married	Urban	No	.			No	Yes, and I am more at risk than others	No			No			Moderate	Agree	Agree	Agree	Agree	Agree	Agree	Agree	Agree	Agree	Agree	Agree	Yes	Yes	Health facilities or health workers		Health facilities or health workers		Yes	Nope	No
Kasai Oriental	Secondary	No	Concerned regarding vaccine side effects			Yes	48	18-55 years old	Male	Christian		Nurse		Married	Urban	No	.			No	Yes, and I am more at risk than others	No			No			Moderate	Agree	Agree	Agree	Partially Agree	Agree	Agree	Agree	Agree	Agree	Agree	Agree	No	Yes	Health facilities or health workers		Health facilities or health workers		Yes	Yes	No
Kasai Oriental	Primary	No				Yes	38	18-55 years old	Female	Christian		Others	Waitress	Married	Urban	No	.			No	Yes, and I am more at risk than others	No			No			Moderate	Agree	Agree	Partially Agree	Strongly Agree	Partially Agree	Agree	Agree	Agree	Strongly Agree	Agree	Agree	No	Yes	Health facilities or health workers		Health facilities or health workers		Yes	Yes	One	To protect yourself and others Belief in vaccination and science To help stop the spread of the virus
Kasai Oriental	Higher Education and/or University	No				Yes	48	18-55 years old	Male	Christian		Nurse		Married	Urban	No	.			No	Yes, and I am more at risk than others	Yes	Perform a laboratory examination		Yes	Negative	6	High	Agree	Agree	Agree	Strongly Agree	Agree	Agree	Agree	Strongly Agree	Agree	Agree	Agree	No	Yes	Health facilities or health workers		Health facilities or health workers		Yes	Yes	One	To protect myself and others Belief in vaccination and science To help stop the spread of the virus To make my trip easier
Kasai Oriental	Higher Education and/or University	No				Yes	42	18-55 years old	Male	Christian		Laboratory Technician		Married	Urban	No	.			No	Yes, and I am more at risk than others	Do not know			No			High	Agree	Agree	Strongly Agree	Agree	Agree	Agree	Agree	Agree	Strongly Agree	Agree	Strongly Agree	No	Yes	Health facilities or health workers		Health facilities or health workers		Yes	Yes	One	To protect myself and others Belief in vaccination and science To facilitate my journey To help stop the spread of the virus
Kasai Oriental	Higher Education and/or University	No				Yes	53	18-55 years old	Female	Christian		Nurse		Married	Urban	No	.			No	Yes, and I have the same level of risk as other people	Yes	Nothing		No			High	Strongly Disagre	Partially Agree	Strongly Disagre	Agree	Partially Agree	Strongly Disagre	Partially Agree	Agree	Strongly Disagre	Agree	Partially Agree	No	Yes	Health facilities or health workers		Recos /CAC		Yes	Yes	One	To protect yourself and others Belief in vaccination and science
Kasai Oriental	Higher Education and/or University	No				Yes	52	18-55 years old	Male	Christian		Others	medical biologist	Married	Urban	Yes	Others (to be specified)	Booster BCG	192	No	Yes, and I have the same level of risk as other people	No			Yes	Negative	13	Small	Strongly Agree	Strongly Agree	Strongly Agree	Strongly Agree	Strongly Agree	Strongly Agree	Partially Agree	Strongly Agree	Strongly Agree	Strongly Agree	Strongly Agree	Yes	Yes	Recos /CAC		Recos /CAC		Yes	Yes	One	To facilitate my journey Belief in vaccination and science To protect myself and others
Kasai Oriental	Higher Education and/or University	No				Yes	26	18-55 years old	Male	Christian		Laboratory Technician		Single	Urban	No	.			No	Yes, and I have the same level of risk as other people	No			No			High	Strongly Agree	Strongly Agree	Strongly Agree	Strongly Agree	Strongly Agree	Strongly Agree	Strongly Agree	Strongly Agree	Strongly Agree	Strongly Agree	Agree	Yes	Yes	Social networks		Radio		No	Nope	One	To protect yourself and others
Kasai Oriental	Higher Education and/or University	No		The damage caused by the disease to the world		Yes	30	18-55 years old	Male	Christian		Doctor		Single	Urban	No	.			No	No	No			No			Moderate	Strongly Agree	Strongly Agree	Strongly Agree	Strongly Agree	Strongly Agree	Strongly Agree	Partially Agree	Strongly Disagre	Strongly Disagre	Strongly Agree	Agree	Yes	Yes	Health facilities or health workers		Recos /CAC		Yes	Yes	One	Others to specify To protect yourself and others To help stop the spread of the virus
Kasai Oriental	Secondary	No				Yes	52	18-55 years old	Male	Christian		Others	Guardian	Married	Urban	No	.			No	Yes, and I have the same level of risk as other people	No			No			Moderate	Agree	Agree	Strongly Agree	Agree	Agree	Agree	Agree	Agree	Strongly Agree	Strongly Agree	Strongly Agree	No	Yes	Health facilities or health workers		Health facilities or health workers		Yes	Yes	Two
Kasai Oriental	Secondary	No				Yes	48	18-55 years old	Female	Christian		Nurse		Married	Urban	Yes	Others (to be specified)	VAT (TIDI)	216	No	No	No			No			Moderate	Strongly Agree	Strongly Agree	Strongly Agree	Strongly Agree	Strongly Agree	Partially Agree	Strongly Agree	Strongly Agree	Agree	Strongly Agree	Strongly Agree	Yes	Yes	Health facilities or health workers		Recos /CAC		Yes	Yes	One	To protect yourself and others
Kasai Oriental	Higher Education and/or University	No	Insufficient data on the safety of the new vaccine			Yes	49	18-55 years old	Male	Christian		Laboratory Technician		Married	Urban	No	.			No	Yes, and I have the same level of risk as other people	No			No			High	Strongly Agree	Strongly Agree	Disagree	Partially Agree	Partially Agree	Agree	Agree	Agree	Disagree	Strongly Agree	Strongly Agree	Yes	Yes	Family or community members		Family or community members		Yes	Yes	No
Kasai Oriental	Higher Education and/or University	No	Previous adverse reaction to any vaccine			Yes	39	18-55 years old	Male	Christian		Nurse		Married	Urban	No	.			No	Yes, and I am more at risk than others	No			No			High	Agree	Partially Agree	Strongly Agree	Partially Agree	Agree	Strongly Disagre	Agree	Partially Agree	Agree	Partially Agree	Agree	Yes	Yes	Radio		Radio		Yes	Yes	No
Kasai Oriental	Higher Education and/or University	No				Yes	36	18-55 years old	Male	Christian		Nurse		Married	Urban	No	.			No	Yes, and I am more at risk than others	No			No			High	Agree	Partially Agree	Agree	Partially Agree	Agree	Agree	Partially Agree	Agree	Agree	Partially Agree	Agree	Yes	Yes	Radio		Radio		Yes	Yes	One	To protect myself and others To help stop the spread of the virus To facilitate my journey
Kasai Oriental	Higher Education and/or University	No	God's protection is enough, there is no need for a vaccine			Yes	26	18-55 years old	Female	Christian		Nurse		Married	Urban	No	.			No	Yes, and I am more at risk than others	No			No			High	Agree	Partially Agree	Agree	Agree	Partially Agree	Partially Agree	Partially Agree	Agree	Strongly Agree	Agree	Agree	Yes	Yes	Radio		Radio		Yes	Yes	No
Kasai Oriental	Secondary	No				Yes	34	18-55 years old	Male	Christian		Nurse		Married	Urban	No	.			Yes	Yes, and I am more at risk than others	No			No			High	Agree	Partially Agree	Agree	Strongly Agree	Agree	Partially Agree	Agree	Strongly Agree	Agree	Partially Agree	Agree	Yes	Yes	Radio		Radio		Yes	Yes	Two
Kasai Oriental	Higher Education and/or University	No				Yes	26	18-55 years old	Female	Christian		Nurse		Married	Urban	No	.			No	Yes, and I am more at risk than others	No			No			Moderate	Agree	Partially Agree	Partially Agree	Partially Agree	Agree	Partially Agree	Agree	Partially Agree	Agree	Partially Agree	Agree	Yes	Yes	Health facilities or health workers		Radio		Yes	Yes	One	To protect yourself and others To help stop the spread of the virus Belief in vaccination and science
Kasai Oriental	Higher Education and/or University	No				Yes	31	18-55 years old	Male	Christian		Laboratory Technician		Married	Urban	No	.			No	Yes, and I am more at risk than others	No			No			High	Agree	Partially Agree	Partially Agree	Agree	Agree	Partially Agree	Partially Agree	Agree	Strongly Agree	Agree	Strongly Agree	Yes	Yes	Social networks		Radio		Yes	Yes	One	To protect myself and others To help stop the spread of the virus To facilitate my journey To not die
Kasai Oriental	Higher Education and/or University	No				Yes	28	18-55 years old	Female	Christian		Others	Midwife	Married	Urban	Yes	Cholera vaccine		48	No	Yes, and I have the same level of risk as other people	No			No			Small	Agree	Partially Agree	Agree	Partially Agree	Strongly Agree	Agree	Partially Agree	Partially Agree	Strongly Agree	Agree	Agree	Yes	Yes	Health facilities or health workers		Radio		Yes	Yes	One	To protect yourself and others To help stop the spread of the virus To not die To return to life before (without mask, without social distancing, etc.)
Kasai Oriental	Higher Education and/or University	No				Yes	26	18-55 years old	Female	Christian		Midwife		Married	Urban	Yes	Cholera vaccine		36	No	Yes, and I am more at risk than others	No			No			Moderate	Agree	Partially Agree	Agree	Strongly Agree	Strongly Agree	Agree	Strongly Agree	Strongly Agree	Strongly Agree	Agree	Strongly Agree	Yes	Yes	Health facilities or health workers		Radio		Yes	Yes	One	To protect yourself and others To help stop the spread of the virus
Kasai Oriental	Higher Education and/or University	No				Yes	32	18-55 years old	Male	Musulmane		Others	Receptionniste	Married	Urban	No	.			No	Yes, and I have the same level of risk as other people	No			No			High	Agree	Partially Agree	Partially Agree	Agree	Agree	Partially Agree	Partially Agree	Partially Agree	Strongly Agree	Agree	Agree	Yes	Yes	Recos /CAC		Radio		Yes	Yes	One	To protect myself and others To help stop the spread of the virus To facilitate my journey
Kasai Oriental	Higher Education and/or University	No				Yes	29	18-55 years old	Male	Christian		Laboratory Technician		Married	Urban	No	.			No	Yes, and I am more at risk than others	No			Yes	Negative	3	Small	Agree	Agree	Agree	Partially Agree	Strongly Agree	Strongly Agree	Strongly Agree	Agree	Partially Agree	Partially Agree	Partially Agree	Yes	Yes	Health facilities or health workers		Health facilities or health workers		No	Yes	One	To help stop the spread of the virus To protect yourself and others
Kasai Oriental	Higher Education and/or University	No				Yes	38	18-55 years old	Female	Christian		Nurse		Married	Urban	No	.			No	Yes, and I am more at risk than others	No			No			High	Agree	Agree	Agree	Agree	Agree	Agree	Agree	Partially Agree	Strongly Agree	Agree	Agree	Yes	Yes	Health facilities or health workers		Health facilities or health workers		Yes	Yes	Two
Kasai Oriental	Higher Education and/or University	No	Insufficient data on the safety of the new vaccine			Yes	34	18-55 years old	Male	Christian		Doctor		Single	Urban	No	.			No	Yes, and I have the same level of risk as other people	No			No			High	Disagree	Disagree	Disagree	Agree	Partially Agree	Agree	Agree	Agree	Disagree	Agree	Agree	Yes	Yes	Health facilities or health workers		Family or community members		Yes	Yes	No
Kasai Oriental	Higher Education and/or University	No				Yes	32	18-55 years old	Male	Christian		Nurse		Single	Urban	No	.			No	Yes, and I have the same level of risk as other people	No			No			High	Agree	Agree	Agree	Agree	Agree	Agree	Agree	Agree	Agree	Agree	Agree	Yes	Yes	Radio		Radio		Yes	Yes	One	To protect yourself and others To help stop the spread of the virus
Kasai Oriental	Higher Education and/or University	No				Yes	47	18-55 years old	Female	Christian		Midwife		Married	Urban	No	.			No	Yes, and I am more at risk than others	No			No			Moderate	Strongly Agree	Agree	Disagree	Agree	Disagree	Agree	Agree	Agree	Partially Agree	Agree	Agree	Yes	Yes	Health facilities or health workers		Health facilities or health workers		Yes	Yes	One	To protect myself and others To facilitate my journey
Kasai Oriental	Higher Education and/or University	No				Yes	44	18-55 years old	Female	Christian		Nurse		Married	Urban	No	.			No	Yes, and I have the same level of risk as other people	No			No			Moderate	Partially Agree	Agree	Agree	Agree	Agree	Agree	Agree	Agree	Agree	Agree	Agree	Yes	Yes	Recos /CAC		Recos /CAC		Yes	Yes	One	To protect yourself and others To help stop the spread of the virus
Kasai Oriental	Secondary	No				Yes	25	18-55 years old	Female	Christian		Laboratory Technician		Single	Urban	No	.			No	Yes, and I have the same level of risk as other people	No			No			Moderate	Agree	Agree	Agree	Partially Agree	Partially Agree	Partially Agree	Partially Agree	Agree	Agree	Agree	Agree	Yes	Yes	Health facilities or health workers		Health facilities or health workers		Yes	Yes	One	To protect yourself and others To help stop the spread of the virus
Kasai Oriental	Secondary	No				Yes	37	18-55 years old	Female	Christian		Laboratory Technician		Married	Urban	No	.			No	Yes, and I have the same level of risk as other people	Yes	Perform a laboratory examination		No			High	Agree	Agree	Agree	Disagree	Disagree	Agree	Agree	Agree	Agree	Agree	Agree	No	Yes	Radio		Family or community members		Yes	Yes	One	To protect yourself and others To help stop the spread of the virus
Kasai Oriental	Higher Education and/or University	No				Yes	43	18-55 years old	Male	Christian		Nurse		Married	Urban	No	.			No	Yes, and I have the same level of risk as other people	No			Yes	Negative	2	Moderate	Agree	Agree	Strongly Agree	Agree	Agree	Agree	Agree	Agree	Disagree	Agree	Agree	Yes	Yes	Health facilities or health workers		Health facilities or health workers		Yes	Yes	One	To protect yourself and others To help stop the spread of the virus
Kasai Oriental	Primary	No	Insufficient data on the safety of the new vaccine			Yes	69	Over 55 years old	Female	Christian		Others	Waitress	Widowed	Urban	No	.			Yes	Yes, and I have the same level of risk as other people	No			No			Moderate	Agree	Agree	Agree	Disagree	Agree	Disagree	Agree	Agree	Partially Agree	Agree	Agree	No	Yes	Health facilities or health workers		Health facilities or health workers		Yes	Nope	No
Kasai Oriental	Primary	No				Yes	45	18-55 years old	Female	Christian		Others	Waitress	Married	Urban	No	.			No	Yes, and I have the same level of risk as other people	No			No			Moderate	Agree	Disagree	Disagree	Agree	Disagree	Disagree	Disagree	Partially Agree	Disagree	Disagree	Partially Agree	Yes	Yes	Recos /CAC		Health facilities or health workers		Yes	Yes	One	To protect yourself and others To help stop the spread of the virus
Kasai Oriental	Primary	No				Yes	67	Over 55 years old	Male	Christian		Others	Santinelle	Married	Urban	No	.			No	Yes, and I have the same level of risk as other people	No			No			Moderate	Agree	Agree	Agree	Disagree	Disagree	Agree	Disagree	Agree	Agree	Agree	Agree	No	Yes	Family or community members		Family or community members		Yes	Yes	One	To protect yourself and others To help stop the spread of the virus
Kasai Oriental	Secondary	No				Yes	32	18-55 years old	Female	Christian		Nurse		Married	Urban	No	.			No	Yes, and I have the same level of risk as other people	No			No			No risk	Agree	Agree	Disagree	Agree	Agree	Strongly Agree	Agree	Agree	Disagree	Agree	Agree	Yes	Yes	Health facilities or health workers		Health facilities or health workers		Yes	Yes	One	To protect myself and others To facilitate my journey To help stop the spread of the virus
Kasai Oriental	Higher Education and/or University	No				Yes	41	18-55 years old	Female	Christian		Nurse		Married	Urban	No	.			No	Yes, and I have the same level of risk as other people	No			No			Moderate	Strongly Agree	Agree	Agree	Partially Agree	Agree	Agree	Agree	Agree	Disagree	Agree	Agree	Yes	Yes	Health facilities or health workers		Health facilities or health workers		No	Yes	One	To protect yourself and others To help stop the spread of the virus
Kasai Oriental	Higher Education and/or University	No				Yes	49	18-55 years old	Male	Christian		Doctor		Married	Urban	No	.			No	Yes, and I have the same level of risk as other people	No			No			Moderate	Strongly Agree	Strongly Agree	Strongly Agree	Strongly Agree	Strongly Agree	Strongly Agree	Strongly Agree	Strongly Disagre	Strongly Disagre	Strongly Agree	Agree	Yes	Yes	Health facilities or health workers		Recos /CAC		Yes	Yes	One	To protect yourself and others To help stop the spread of the virus
Kasai Oriental	Higher Education and/or University	No				Yes	48	18-55 years old	Male	Christian		Others	medical biologist	Married	Urban	No	.			No	Yes, and I have the same level of risk as other people	Yes	Compliance with Barrier Measures	I observed the preventive measur	Yes	Negative	6	Moderate	Strongly Agree	Strongly Agree	Strongly Agree	Strongly Agree	Partially Agree	Agree	Agree	Strongly Disagre	Strongly Disagre	Strongly Agree	Strongly Agree	Yes	Yes	Health facilities or health workers		Radio		Yes	Yes	One	To protect yourself and others
Kasai Oriental	Higher Education and/or University	No				Yes	33	18-55 years old	Female	Christian		Laboratory Technician		Married	Urban	No	.			No	Yes, and I have the same level of risk as other people	No			Yes	Negative	4	Moderate	Strongly Agree	Partially Agree	Strongly Agree	Strongly Agree	Strongly Agree	Strongly Agree	Agree	Strongly Disagre	Agree	Strongly Agree	Strongly Agree	Yes	Yes	Radio		Recos /CAC		Yes	Yes	One	To protect yourself and others
Kasai Oriental	Secondary	No				Yes	22	18-55 years old	Female	Christian		Others	Pharmacy attendant	Single	Urban	No	.			No	No	No			No			No risk	Strongly Disagre	Strongly Disagre	Strongly Disagre	Strongly Disagre	Strongly Disagre	Strongly Disagre	Strongly Disagre	Strongly Disagre	Agree	Strongly Agree	Agree	Yes	Yes	Family or community members		Radio		Yes	Yes	One	To protect yourself and others To help stop the spread of the virus
Kasai Oriental	Secondary	No				Yes	20	18-55 years old	Female	Christian		Others	Pharmacy attendant	Single	Urban	No	.			No	No	No			No			No risk	Strongly Disagre	Strongly Disagre	Strongly Disagre	Strongly Disagre	Strongly Disagre	Strongly Disagre	Strongly Disagre	Strongly Disagre	Partially Agree	Agree	Agree	No	Yes	Health facilities or health workers		Health facilities or health workers		No	Nope	One	To protect yourself and others To help stop the spread of the virus
Kasai Oriental	Secondary	No				Yes	62	Over 55 years old	Female	Christian		Nurse		Married	Urban	No	.			No	Yes, and I have the same level of risk as other people	No			No			High	Strongly Agree	Strongly Agree	Strongly Agree	Strongly Agree	Strongly Agree	Agree	Strongly Agree	Agree	Strongly Disagre	Agree	Strongly Agree	Yes	Yes	Health facilities or health workers		Radio		Yes	Yes	One	To protect yourself and others To help stop the spread of the virus
Kasai Oriental	Secondary	No				Yes	43	18-55 years old	Female	Christian		Others	Technicienne de surface	Married	Urban	No	.			No	No	No			No			High	Strongly Agree	Strongly Agree	Strongly Agree	Strongly Agree	Agree	Agree	Strongly Agree	Agree	Partially Agree	Strongly Agree	Agree	No	Yes	Family or community members		Others	The district leade	No	Nope	One	To protect yourself and others Belief in vaccination and science
Kasai Oriental	Higher Education and/or University	No	Insufficient data on the safety of the new vaccine			Yes	46	18-55 years old	Male	Christian		Doctor		Married	Urban	No	.			No	Yes, and I have the same level of risk as other people	No			Yes	Negative	3	Moderate	Strongly Agree	Partially Agree	Strongly Agree	Strongly Agree	Strongly Agree	Strongly Agree	Strongly Agree	Strongly Disagre	Strongly Agree	Strongly Agree	Strongly Agree	Yes	Yes	Social networks		Radio		Yes	Yes	No
Kasai Oriental	Higher Education and/or University	No				Yes	31	18-55 years old	Male	Christian		Nurse		Married	Urban	No	.			No	Yes, and I have the same level of risk as other people	Yes	Nothing		No			High	Strongly Agree	Strongly Disagre	Agree	Strongly Agree	Strongly Agree	Strongly Agree	Strongly Agree	Agree	Agree	Agree	Agree	Yes	Yes	Family or community members		Family or community members		Yes	Yes	One	To protect yourself and others
Kasai Oriental	Higher Education and/or University	No				Yes	30	18-55 years old	Female	Christian		Nurse		Married	Urban	No	.			No	No	No			No			Moderate	Strongly Agree	Strongly Agree	Agree	Agree	Agree	Agree	Agree	Agree	Agree	Strongly Agree	Strongly Agree	Yes	Yes	Health facilities or health workers		Radio		Yes	Yes	One	To protect yourself and others Belief in vaccination and science
Kasai Oriental	Higher Education and/or University	No				Yes	32	18-55 years old	Female	Christian		Laboratory Technician		Married	Urban	Yes	Others (to be specified)	VAT(TIDI)	12	No	Yes, and I have the same level of risk as other people	No			No			High	Strongly Agree	Strongly Agree	Agree	Agree	Agree	Agree	Agree	Strongly Disagre	Agree	Strongly Agree	Agree	Yes	Yes	Radio		Recos /CAC		No	Nope	One	To protect yourself and others
Kasai Oriental	Higher Education and/or University	No				Yes	29	18-55 years old	Female	Christian		Others	Caissi�re comptable	Married	Urban	No	.			No	No	No			No			High	Strongly Agree	Strongly Agree	Strongly Agree	Strongly Agree	Agree	Agree	Strongly Agree	Strongly Disagre	Agree	Strongly Agree	Strongly Agree	Yes	Yes	Health facilities or health workers		Recos /CAC		Yes	Yes	One	To protect yourself and others To help stop the spread of the virus
Kasai Oriental	Secondary	No				Yes	22	18-55 years old	Female	Christian		Nurse		Single	Urban	No	.			No	Yes, and I have the same level of risk as other people	No			No			Moderate	Strongly Disagre	Agree	Agree	Agree	Agree	Agree	Agree	Agree	Strongly Disagre	Strongly Agree	Agree	No	Yes	Family or community members		Radio		No	Yes	One	To protect yourself and others
Kasai Oriental	Higher Education and/or University	No				Yes	23	18-55 years old	Male	Christian		Nurse		Single	Urban	No	.			No	No	No			No			High	Agree	Agree	Strongly Agree	Agree	Agree	Agree	Agree	Strongly Disagre	Strongly Disagre	Agree	Agree	Yes	Yes	Radio		Radio		Yes	Yes	One	To protect yourself and others To help stop the spread of the virus
Kasai Oriental	Higher Education and/or University	No				Yes	48	18-55 years old	Female	Christian		Nurse		Married	Urban	No	.			No	Yes, and I have the same level of risk as other people	No			No			No risk	Agree	Strongly Agree	Strongly Agree	Strongly Agree	Agree	Agree	Agree	Agree	Agree	Agree	Agree	Yes	Yes	Health facilities or health workers		Health facilities or health workers		Yes	Yes	One	To protect yourself and others
Kasai Oriental	Secondary	No				Yes	31	18-55 years old	Female	Christian		Laboratory Technician		Married	Urban	No	.			No	Yes, and I am more at risk than others	No			No			Small	Agree	Agree	Agree	Partially Agree	Disagree	Partially Agree	Partially Agree	Disagree	Partially Agree	Agree	Agree	No	Yes	Health facilities or health workers		Health facilities or health workers		Yes	Yes	One	To help stop the spread of the virus
Kasai Oriental	Higher Education and/or University	No				Yes	29	18-55 years old	Male	Christian		Nurse		Married	Urban	No	.			No	No	No			No			High	Agree	Agree	Partially Agree	Agree	Partially Agree	Agree	Partially Agree	Disagree	Strongly Disagre	Disagree	Strongly Agree	No	Yes	Social networks		Social networks		Yes	Yes	One	To protect yourself and others
Kasai Oriental	Higher Education and/or University	No				Yes	33	18-55 years old	Female	Christian		Nurse		Single	Urban	No	.			No	No	No			No			Small	Agree	Agree	Agree	Partially Agree	Partially Agree	Agree	Partially Agree	Disagree	Partially Agree	Strongly Agree	Strongly Agree	Yes	Yes	Radio		Health facilities or health workers		Yes	Yes	Two
Kasai Oriental	Primary	No		Because the others got vaccinated		Yes	39	18-55 years old	Female	Christian		Others	Waitress	Married	Urban	No	.			No	Yes, and I have the same level of risk as other people	No			No			Moderate	Agree	Partially Agree	Agree	Partially Agree	Partially Agree	Partially Agree	Partially Agree	Agree	Agree	Agree	Agree	Yes	Yes	Family or community members		Family or community members		Yes	Yes	One	Others to be specified
Kasai Oriental	Higher Education and/or University	No	Concern regarding vaccine ineffectiveness			Yes	45	18-55 years old	Female	Christian		Midwife		Married	Urban	No	.			No	Yes, and I have the same level of risk as other people	No			No			High	Strongly Agree	Strongly Agree	Disagree	Disagree	Partially Agree	Partially Agree	Partially Agree	Partially Agree	Partially Agree	Disagree	Strongly Agree	Yes	Yes	Health facilities or health workers		Health facilities or health workers		Yes	Nope	No
Kasai Oriental	Secondary	No				Yes	45	18-55 years old	Male	Christian		Nurse		Married	Urban	No	.			No	Yes, and I have the same level of risk as other people	No			No			Small	Disagree	Agree	Disagree	Agree	Agree	Partially Agree	Agree	Strongly Agree	Strongly Disagre	Strongly Agree	Strongly Agree	Yes	Yes	Health facilities or health workers		Health facilities or health workers		Yes	Yes	One	To protect yourself and others To help stop the spread of the virus
Kasai Oriental	Primary	No				Yes	61	Over 55 years old	Female	Christian		Others	Waitress	Married	Urban	No	.			No	Yes, and I have the same level of risk as other people	No			No			Moderate	Strongly Agree	Agree	Agree	Agree	Agree	Agree	Agree	Agree	Agree	Agree	Agree	No	No			Radio		No	Yes	Two
Kasai Oriental	Higher Education and/or University	No				Yes	40	18-55 years old	Female	Christian		Nurse		Married	Urban	No	.			No	Yes, and I am more at risk than others	No			Yes	Negative	2	High	Partially Agree	Agree	Agree	Partially Agree	Partially Agree	Partially Agree	Partially Agree	Agree	Agree	Strongly Agree	Strongly Agree	Yes	Yes	Radio		Radio		Yes	Yes	Two
Kasai Oriental	Primary	No				Yes	49	18-55 years old	Male	Christian		Others	Santinelle	Married	Urban	No	.			No	Yes, and I am more at risk than others	No			No			Moderate	Strongly Agree	Strongly Agree	Agree	Agree	Partially Agree	Partially Agree	Partially Agree	Strongly Agree	Strongly Disagre	Strongly Agree	Agree	Yes	Yes	Radio		Radio		Yes	Yes	Two
Kasai Oriental	Higher Education and/or University	No				Yes	58	Over 55 years old	Female	Christian		Midwife		Married	Urban	No	.			No	Yes, and I have the same level of risk as other people	No			No			Small	Strongly Agree	Strongly Agree	Strongly Agree	Partially Agree	Agree	Agree	Agree	Strongly Agree	Disagree	Agree	Agree	Yes	Yes	Radio		Radio		Yes	Yes	One	To protect yourself and others To help stop the spread of the virus
Kasai Oriental	Primary	No				Yes	59	Over 55 years old	Male	Christian		Others	Santinelle	Married	Urban	No	.			No	Yes, and I am more at risk than others	Yes	Nothing		No			High	Strongly Agree	Agree	Partially Agree	Agree	Agree	Partially Agree	Agree	Agree	Disagree	Strongly Agree	Strongly Agree	Yes	Yes	Radio		Radio		Yes	Yes	Two
Kasai Oriental	Secondary	No				Yes	68	Over 55 years old	Male	Christian		Others	Reczptinist	Married	Urban	No	.			No	Yes, and I have the same level of risk as other people	No			No			Moderate	Agree	Strongly Agree	Partially Agree	Agree	Agree	Agree	Agree	Agree	Agree	Agree	Agree	Yes	Yes	Radio		Radio		Yes	Yes	Two
Kasai Oriental	Primary	No				Yes	66	Over 55 years old	Female	Christian		Others	Waitress	Widowed	Urban	No	.			No	Yes, and I have the same level of risk as other people	No			No			High	Agree	Agree	Partially Agree	Partially Agree	Agree	Partially Agree	Partially Agree	Partially Agree	Agree	Agree	Agree	Yes	Yes	Radio		Radio		Yes	Yes	Two
Kasai Oriental	Higher Education and/or University	No	Concern regarding vaccine ineffectiveness			Yes	46	18-55 years old	Male	Christian		Nurse		Married	Urban	No	.			Yes	Yes, and I am more at risk than others	No			No			Small	Strongly Agree	Agree	Disagree	Agree	Agree	Agree	Partially Agree	Disagree	Strongly Disagre	Agree	Agree	Yes	Yes	Health facilities or health workers		Health facilities or health workers		No	Nope	No
Kasai Oriental	Secondary	No				Yes	26	18-55 years old	Female	Christian		Nurse		Married	Rural	No	.			No	Yes, and I have the same level of risk as other people	No			No			Small	Strongly Agree	Strongly Agree	Strongly Agree	Strongly Agree	Strongly Agree	Agree	Agree	Agree	Strongly Disagre	Strongly Agree	Agree	Yes	Yes	Radio		Recos /CAC		Yes	Yes	One	To protect yourself and others Belief in vaccination and science
Kasai Oriental	Secondary	No				Yes	57	Over 55 years old	Female	Christian		Others	Matrone	Married	Rural	No	.			No	Yes, and I have the same level of risk as other people	No			No			High	Agree	Agree	Agree	Agree	Agree	Agree	Agree	Strongly Disagre	Strongly Disagre	Agree	Agree	Yes	Yes	Radio		Recos /CAC		Yes	Yes	One	To protect yourself and others
Kasai Oriental	Secondary	No				Yes	58	Over 55 years old	Male	Animism		Others	Public health officer	Married	Rural	Yes	Others (to be specified)	VAT(TIDI)	1	No	Yes, and I have the same level of risk as other people	No			No			Moderate	Strongly Agree	Strongly Agree	Strongly Agree	Strongly Agree	Strongly Agree	Agree	Agree	Partially Agree	Strongly Disagre	Agree	Agree	Yes	Yes	Health facilities or health workers		Health facilities or health workers		Yes	Yes	One	To protect yourself and others
Kasai Oriental	Secondary	No				Yes	57	Over 55 years old	Male	Christian		Others	Public health officer	Married	Rural	No	.			No	No	No			No			High	Strongly Agree	Strongly Agree	Strongly Agree	Strongly Agree	Strongly Agree	Agree	Strongly Agree	Agree	Strongly Disagre	Agree	Agree	Yes	Yes	Health facilities or health workers		Recos /CAC		Yes	Yes	One	To protect yourself and others To not die
Kasai Oriental	Higher Education and/or University	No				Yes	25	18-55 years old	Female	Christian		Laboratory Technician		Single	Rural	No	.			No	No	No			No			No risk	Strongly Agree	Strongly Agree	Strongly Agree	Strongly Agree	Strongly Agree	Agree	Agree	Strongly Disagre	Strongly Disagre	Agree	Agree	No	Yes	Radio		Recos /CAC		Yes	Yes	One	To protect yourself and others
Kasai Oriental	Higher Education and/or University	No				Yes	24	18-55 years old	Female	Christian		Nurse		Single	Rural	No	.			No	Yes, and I have the same level of risk as other people	No			No			Small	Agree	Agree	Agree	Agree	Agree	Agree	Agree	Strongly Disagre	Strongly Disagre	Strongly Agree	Agree	Yes	Yes	Health facilities or health workers		Recos /CAC		Yes	Yes	One	To protect yourself and others
Kasai Oriental	Secondary	No				Yes	52	18-55 years old	Male	Christian		Others	Public health officer	Married	Rural	No	.			No	No	No			No			Small	Strongly Agree	Strongly Agree	Strongly Agree	Strongly Agree	Agree	Agree	Agree	Strongly Disagre	Strongly Disagre	Strongly Agree	Agree	Yes	Yes	Health facilities or health workers		Recos /CAC		Yes	Yes	One	To protect yourself and others
Kasai Oriental	Secondary	No				Yes	38	18-55 years old	Female	Christian		Others	Technicienne de surface	Married	Rural	Yes	Others (to be specified)	VAT(TIDI)	60	No	Yes, and I have the same level of risk as other people	No			No			High	Strongly Agree	Strongly Agree	Strongly Agree	Strongly Agree	Agree	Agree	Agree	Strongly Disagre	Strongly Disagre	Strongly Agree	Agree	No	Yes	Recos /CAC		Health facilities or health workers		No	Yes	One	To protect yourself and others
Kasai Oriental	Higher Education and/or University	No				Yes	32	18-55 years old	Male	Christian		Nurse		Married	Rural	No	.			No	Yes, and I have the same level of risk as other people	No			No			High	Strongly Agree	Strongly Agree	Strongly Agree	Strongly Agree	Strongly Disagre	Strongly Disagre	Strongly Disagre	Strongly Disagre	Agree	Strongly Agree	Agree	Yes	Yes	Health facilities or health workers		Radio		Yes	Yes	One	To protect yourself and others To help stop the spread of the virus
Kasai Oriental	Secondary	No				Yes	51	18-55 years old	Female	Christian		Nurse		Married	Rural	No	.			No	No	No			No			No risk	Strongly Agree	Strongly Agree	Strongly Agree	Strongly Agree	Strongly Agree	Agree	Agree	Agree	Strongly Disagre	Strongly Agree	Agree	Yes	Yes	Radio		Recos /CAC		Yes	Yes	One	To protect yourself and others
Kasai Oriental	Secondary	No				Yes	36	18-55 years old	Male	Christian		Others	Pharmacy attendant	Married	Rural	No	.			No	Yes, and I have the same level of risk as other people	No			No			High	Strongly Agree	Strongly Agree	Strongly Agree	Strongly Agree	Strongly Agree	Strongly Agree	Strongly Agree	Strongly Agree	Strongly Agree	Strongly Agree	Strongly Agree	Yes	Yes	Radio		Health facilities or health workers		Yes	Yes	One	To help stop the spread of the virus
Kasai Oriental	Secondary	No				Yes	52	18-55 years old	Male	Christian		Others	Public health officer	Married	Rural	No	.			No	Yes, and I have the same level of risk as other people	No			No			High	Strongly Agree	Strongly Agree	Strongly Agree	Agree	Agree	Agree	Agree	Agree	Strongly Disagre	Agree	Strongly Agree	No	Yes	Radio		Health facilities or health workers		Yes	Yes	One	To protect yourself and others
Kasai Oriental	Secondary	No	Insufficient data on the safety of the new vaccine			Yes	49	18-55 years old	Male	Christian		Nurse		Married	Rural	No	.			No	Yes, and I am more at risk than others	No			No			High	Strongly Agree	Strongly Agree	Strongly Agree	Strongly Agree	Strongly Agree	Strongly Agree	Agree	Strongly Disagre	Strongly Disagre	Strongly Agree	Agree	No	Yes	Radio		Radio		Yes	Yes	No
Kasai Oriental	Higher Education and/or University	No				Yes	26	18-55 years old	Male	Christian		Nurse		Married	Rural	No	.			No	No	No			No			No risk	Strongly Agree	Strongly Agree	Strongly Agree	Strongly Agree	Agree	Agree	Agree	Agree	Strongly Disagre	Strongly Agree	Strongly Agree	Yes	Yes	Health facilities or health workers		Health facilities or health workers		Yes	Yes	One	Belief in vaccination and science To not die
Kasai Oriental	Secondary	No				Yes	68	Over 55 years old	Female	Christian		Others	Matrone	Widowed	Rural	No	.			No	Yes, and I have the same level of risk as other people	No			No			High	Strongly Agree	Strongly Agree	Strongly Agree	Strongly Agree	Strongly Agree	Strongly Agree	Strongly Agree	Partially Agree	Strongly Disagre	Strongly Agree	Agree	Yes	Yes	Health facilities or health workers		Health facilities or health workers		Yes	Yes	One	To protect yourself and others
Kasai Oriental	Higher Education and/or University	No	God's protection is enough, there is no need for a vaccine			Yes	26	18-55 years old	Male	Christian		Nurse		Married	Rural	No	.			No	Yes, and I have the same level of risk as other people	No			No			High	Strongly Agree	Strongly Agree	Strongly Agree	Strongly Agree	Strongly Agree	Strongly Agree	Strongly Agree	Strongly Disagre	Strongly Disagre	Strongly Agree	Strongly Agree	Yes	Yes	Radio		Radio		No	Yes	No
Kasai Oriental	Secondary	No				Yes	54	18-55 years old	Male	Christian		Others	Public health officer	Married	Rural	No	.			No	Yes, and I have the same level of risk as other people	No			No			High	Strongly Agree	Strongly Agree	Agree	Agree	Agree	Agree	Strongly Agree	Strongly Agree	Strongly Disagre	Strongly Agree	Agree	No	Yes	Health facilities or health workers		Health facilities or health workers		Yes	Yes	One	To protect yourself and others
Kasai Oriental	Secondary	No				Yes	36	18-55 years old	Male	Christian		Others	Public health officer	Married	Rural	No	.			No	No	No			No			No risk	Strongly Agree	Agree	Strongly Agree	Strongly Agree	Strongly Agree	Strongly Agree	Strongly Agree	Strongly Disagre	Strongly Disagre	Strongly Agree	Strongly Agree	Yes	Yes	Radio		Health facilities or health workers		Yes	Yes	One	To protect yourself and others
Kasai Oriental	Secondary	No				Yes	45	18-55 years old	Male	Christian		Others	Public health officer	Married	Rural	Yes	Others (to be specified)	VAT (TIDI)	3	No	No	No			No			No risk	Strongly Agree	Strongly Agree	Strongly Agree	Strongly Agree	Strongly Agree	Strongly Agree	Strongly Agree	Agree	Strongly Disagre	Strongly Agree	Agree	No	Yes	Health facilities or health workers		Recos /CAC		Yes	Yes	One	To protect yourself and others
Kasai Oriental	Higher Education and/or University	No				Yes	29	18-55 years old	Male	Christian		Nurse		Married	Rural	No	.			No	No	No			No			Small	Strongly Agree	Strongly Agree	Strongly Agree	Strongly Agree	Strongly Agree	Strongly Agree	Strongly Agree	Strongly Disagre	Strongly Disagre	Strongly Agree	Strongly Agree	Yes	Yes	Health facilities or health workers		Health facilities or health workers		Yes	Yes	One	To protect yourself and others
Kasai Oriental	Secondary	No				Yes	30	18-55 years old	Male	Christian		Nurse		Married	Rural	No	.			No	Yes, and I have the same level of risk as other people	No			No			Small	Strongly Agree	Strongly Agree	Strongly Agree	Strongly Agree	Strongly Agree	Agree	Strongly Agree	Agree	Strongly Disagre	Strongly Agree	Strongly Agree	Yes	Yes	Radio		Recos /CAC		Yes	Yes	One	To protect yourself and others
Kasai Oriental	Secondary	No				Yes	47	18-55 years old	Male	Christian		Others	Public health officer	Married	Rural	No	.			No	No	No			No			Small	Strongly Agree	Strongly Agree	Strongly Agree	Strongly Agree	Agree	Agree	Strongly Agree	Strongly Disagre	Strongly Disagre	Strongly Agree	Strongly Agree	Yes	No			Health facilities or health workers		Yes	Yes	One	To protect yourself and others
Kasai Oriental	Secondary	No				Yes	22	18-55 years old	Female	Christian		Nurse		Single	Rural	No	.			Yes	No	No			No			No risk	Strongly Agree	Strongly Agree	Strongly Agree	Strongly Agree	Strongly Agree	Strongly Agree	Strongly Agree	Strongly Disagre	Partially Agree	Strongly Disagre	Strongly Agree	Yes	Yes	Health facilities or health workers		Recos /CAC		No	Yes	One	To protect yourself and others
Kasai Oriental	Higher Education and/or University	No				Yes	32	18-55 years old	Female	Christian		Nurse		Married	Urban	No	.			No	Yes, and I am more at risk than others	No			No			High	Agree	Partially Agree	Agree	Agree	Agree	Strongly Agree	Agree	Agree	Agree	Partially Agree	Agree	Yes	Yes	Health facilities or health workers		Radio		Yes	Yes	One	To protect myself and others To help stop the spread of the virus To facilitate my journey To not die
Kasai Oriental	Higher Education and/or University	No				Yes	46	18-55 years old	Male	Christian		Doctor		Married	Urban	Yes	Cholera vaccine		46	No	Yes, and I am more at risk than others	No			No			High	Agree	Agree	Agree	Agree	Agree	Partially Agree	Agree	Agree	Agree	Agree	Partially Agree	Yes	Yes	Social networks		Radio		Yes	Yes	One	To protect myself and others Belief in vaccination and science To facilitate my journey To help stop the spread of the virus
Kasai Oriental	Higher Education and/or University	No				Yes	37	18-55 years old	Male	Christian		Nurse		Married	Urban	No	.			No	Yes, and I am more at risk than others	No			Yes	Negative	13	High	Partially Agree	Agree	Agree	Partially Agree	Agree	Partially Agree	Agree	Partially Agree	Agree	Agree	Partially Agree	Yes	Yes	Radio		Radio		Yes	Yes	One	To protect yourself and others To help stop the spread of the virus
Kasai Oriental	Higher Education and/or University	No				Yes	52	18-55 years old	Male	Christian		Doctor		Widowed	Urban	No	.			Yes	Yes, and I am more at risk than others	No			No			High	Agree	Partially Agree	Agree	Partially Agree	Agree	Partially Agree	Agree	Agree	Partially Agree	Agree	Agree	Yes	Yes	Radio		Radio		Yes	Yes	One	To protect yourself and others To help stop the spread of the virus
Kasai Oriental	Higher Education and/or University	No				Yes	28	18-55 years old	Female	Christian		Nurse		Married	Urban	No	.			No	Yes, and I am more at risk than others	No			No			High	Agree	Agree	Partially Agree	Agree	Partially Agree	Agree	Partially Agree	Agree	Strongly Agree	Agree	Agree	Yes	Yes	Radio		Health facilities or health workers		Yes	Yes	One	To protect myself and others To help stop the spread of the virus To facilitate my journey To not die
Kasai Oriental	Higher Education and/or University	No				Yes	46	18-55 years old	Male	Christian		Doctor		Married	Urban	Yes	Cholera vaccine		48	Yes	Yes, and I am more at risk than others	No			Yes	Negative	6	High	Partially Agree	Agree	Partially Agree	Partially Agree	Agree	Agree	Partially Agree	Agree	Agree	Agree	Partially Agree	Yes	Yes	Social networks		Radio		Yes	Yes	One	To protect myself and others To help stop the spread of the virus To facilitate my journey
Kasai Oriental	Higher Education and/or University	No				Yes	56	Over 55 years old	Male	Christian		Doctor		Married	Urban	No	.			Yes	Yes, and I am more at risk than others	Yes	Perform a laboratory examination		No			High	Agree	Partially Agree	Agree	Agree	Partially Agree	Agree	Partially Agree	Agree	Agree	Partially Agree	Agree	Yes	Yes	Health facilities or health workers		Radio		Yes	Yes	Two
Kasai Oriental	Higher Education and/or University	No				Yes	27	18-55 years old	Female	Christian		Nurse		Married	Urban	No	.			No	Yes, and I am more at risk than others	No			No			High	Agree	Partially Agree	Agree	Strongly Agree	Agree	Partially Agree	Agree	Partially Agree	Agree	Partially Agree	Agree	Yes	Yes	Radio		Radio		Yes	Yes	One	To protect myself and others To help stop the spread of the virus To facilitate my journey
Kasai Oriental	Higher Education and/or University	No				Yes	31	18-55 years old	Female	Christian		Nurse		Married	Urban	No	.			No	Yes, and I am more at risk than others	No			No			High	Partially Agree	Agree	Partially Agree	Agree	Partially Agree	Agree	Partially Agree	Agree	Partially Agree	Agree	Agree	Yes	Yes	Radio		Radio		Yes	Yes	One	To protect yourself and others To help stop the spread of the virus Belief in vaccination and science
Kasai Oriental	Higher Education and/or University	No				Yes	35	18-55 years old	Female	Christian		Nurse		Married	Urban	Yes	Cholera vaccine		36	No	Yes, and I am more at risk than others	No			No			High	Agree	Agree	Partially Agree	Agree	Partially Agree	Agree	Agree	Partially Agree	Agree	Partially Agree	Agree	Yes	Yes	Radio		Radio		Yes	Yes	One	To protect myself and others To help stop the spread of the virus To facilitate my journey
Kasai Oriental	Higher Education and/or University	No	God's protection is enough, there is no need for a vaccine			Yes	32	18-55 years old	Female	Christian		Nurse		Married	Urban	No	.			No	Yes, and I am more at risk than others	No			No			High	Agree	Partially Agree	Agree	Partially Agree	Agree	Partially Agree	Agree	Partially Agree	Agree	Agree	Agree	Yes	Yes	Radio		Radio		Yes	Yes	No
Kasai Oriental	Higher Education and/or University	No				Yes	52	18-55 years old	Male	Christian		Laboratory Technician		Married	Urban	No	.			Yes	Yes, and I am more at risk than others	No			No			High	Partially Agree	Partially Agree	Agree	Agree	Partially Agree	Agree	Agree	Partially Agree	Agree	Agree	Agree	Yes	Yes	Radio		Radio		Yes	Yes	One	To protect myself and others To help stop the spread of the virus To facilitate my journey
Kasai Oriental	Higher Education and/or University	No				Yes	41	18-55 years old	Female	Christian		Laboratory Technician		Married	Urban	Yes	Cholera vaccine		36	No	Yes, and I am more at risk than others	No			No			High	Partially Agree	Agree	Partially Agree	Agree	Strongly Agree	Agree	Agree	Agree	Partially Agree	Agree	Agree	Yes	Yes	Radio		Radio		Yes	Yes	One	To protect yourself and others To help stop the spread of the virus To not die
Kasai Oriental	Higher Education and/or University	No				Yes	46	18-55 years old	Female	Christian		Nurse		Married	Urban	Yes	Cholera vaccine		48	Yes	Yes, and I am more at risk than others	No			No			High	Agree	Agree	Agree	Agree	Partially Agree	Partially Agree	Agree	Agree	Strongly Agree	Strongly Agree	Partially Agree	Yes	Yes	Health facilities or health workers		Radio		Yes	Yes	One	To protect yourself and others To help stop the spread of the virus
Kasai Oriental	Higher Education and/or University	No				Yes	44	18-55 years old	Female	Christian		Nurse		Married	Urban	No	.			Yes	Yes, and I am more at risk than others	No			No			High	Agree	Partially Agree	Partially Agree	Agree	Agree	Strongly Disagre	Partially Agree	Partially Agree	Agree	Agree	Agree	Yes	Yes	Radio		Radio		Yes	Yes	One	To protect yourself and others To help stop the spread of the virus
Kasai Oriental	Higher Education and/or University	No				Yes	38	18-55 years old	Male	Christian		Nurse		Married	Urban	No	.			No	Yes, and I am more at risk than others	No			No			High	Agree	Strongly Agree	Agree	Agree	Partially Agree	Strongly Agree	Partially Agree	Partially Agree	Strongly Agree	Partially Agree	Strongly Agree	Yes	Yes	Radio		Radio		Yes	Yes	One	To protect yourself and others To help stop the spread of the virus
Kasai Oriental	Higher Education and/or University	No	Concern regarding vaccine ineffectiveness			Yes	30	18-55 years old	Female	Christian		Nurse		Married	Urban	No	.			No	Yes, and I am more at risk than others	No			No			High	Agree	Agree	Agree	Agree	Agree	Agree	Partially Agree	Agree	Agree	Agree	Agree	No	Yes	Health facilities or health workers		Radio		Yes	Yes	No
Kasai Oriental	Secondary	No				Yes	55	18-55 years old	Male	Christian		Nurse		Married	Urban	No	.			No	Yes, and I am more at risk than others	No			No			High	Agree	Agree	Partially Agree	Agree	Agree	Agree	Agree	Strongly Disagre	Strongly Disagre	Strongly Agree	Partially Agree	No	Yes	Health facilities or health workers		Health facilities or health workers		Yes	Yes	One	To protect yourself and others Belief in vaccination and science To help stop the spread of the virus
Kasai Oriental	Secondary	No				Yes	46	18-55 years old	Female	Christian		Nurse		Married	Urban	No	.			No	Yes, and I am more at risk than others	No			No			High	Agree	Agree	Agree	Agree	Agree	Agree	Agree	Strongly Disagre	Strongly Disagre	Strongly Agree	Strongly Agree	Yes	Yes	Health facilities or health workers		Health facilities or health workers		Yes	Yes	One	To protect yourself and others Belief in vaccination and science To help stop the spread of the virus
Kasai Oriental	Secondary	No				Yes	52	18-55 years old	Female	Christian		Nurse		Married	Urban	No	.			No	Yes, and I am more at risk than others	No			No			Moderate	Agree	Agree	Agree	Strongly Agree	Strongly Agree	Agree	Agree	Strongly Disagre	Strongly Disagre	Disagree	Agree	No	Yes	Health facilities or health workers		Radio		Yes	Yes	One	To protect yourself and others Belief in vaccination and science To help stop the spread of the virus
Kasai Oriental	Higher Education and/or University	No				Yes	40	18-55 years old	Female	Christian		Doctor		Married	Urban	Yes	Cholera vaccine		24	No	Yes, and I am more at risk than others	Yes	Perform a laboratory examination		Yes	Negative	9	Moderate	Strongly Agree	Agree	Strongly Agree	Agree	Agree	Strongly Agree	Strongly Agree	Agree	Agree	Agree	Agree	Yes	Yes	Recos /CAC		Recos /CAC		Yes	Yes	One	To protect yourself and others Belief in vaccination and science To return to life before (without mask, without social distancing, etc�) To facilitate my trip To not die
Kasai Oriental	Higher Education and/or University	No				Yes	35	18-55 years old	Male	Christian		Others	MANAGER ADMINISTRATOR	Married	Urban	Yes	Other (specify) Cholera vaccine	OPV, BCG	240	No	Yes, and I am more at risk than others	Do not know			No			Moderate	Agree	Agree	Agree	Agree	Agree	Agree	Agree	Agree	Agree	Partially Agree	Partially Agree	Yes	Yes	Recos /CAC		Recos /CAC		Yes	Yes	One	To facilitate my trip
Kasai Oriental	Higher Education and/or University	No				Yes	50	18-55 years old	Male	Christian		Laboratory Technician		Married	Urban	No	.			Yes	Yes, and I have the same level of risk as other people	Yes	Take treatment for COVID-19		Yes	Negative	24	Moderate	Strongly Agree	Strongly Agree	Strongly Agree	Agree	Partially Agree	Partially Agree	Partially Agree	Partially Agree	Agree	Agree	Partially Agree	Yes	Yes	Recos /CAC		Recos /CAC		Yes	Yes	One	To protect myself and others To facilitate my journey
Kasai Oriental	Secondary	No	Because of the Westerners or Illuminati�s plan to eliminate the Africans through vaccines			Yes	26	18-55 years old	Female	Christian		Others	ROOM MAID	Married	Urban	Yes	Others (to be specified)	VAT	1	No	Do not know	Do not know			No			No risk	Agree	Agree	Agree	Agree	Agree	Agree	Agree	Agree	Agree	Agree	Agree	No	No			Recos /CAC		Yes	Yes	No
Kasai Oriental	Higher Education and/or University	No				Yes	42	18-55 years old	Male	Christian		Nurse		Married	Urban	No	.			No	Yes, and I have the same level of risk as other people	No			No			No risk	Strongly Agree	Strongly Agree	Agree	Agree	Agree	Strongly Agree	Strongly Agree	Agree	Agree	Agree	Strongly Agree	No	No			Recos /CAC		Yes	Yes	Two
Kasai Oriental	Secondary	No				Yes	43	18-55 years old	Male	Christian		Pharmacist		Married	Urban	No	.			No	Yes, and I am more at risk than others	No			No			Small	Agree	Agree	Agree	Agree	Agree	Agree	Agree	Agree	Agree	Agree	Agree	No	No			Radio		Yes	Yes	One	To protect yourself and others Belief in vaccination and science To help stop the spread of the virus To return to life before (without a mask, without social distancing, etc�) To facilitate my journey To not die
Kasai Oriental	Higher Education and/or University	No				Yes	33	18-55 years old	Female	Christian		Nurse		Married	Urban	No	.			No	Yes, and I am more at risk than others	Do not know			No			Moderate	Agree	Agree	Agree	Agree	Agree	Agree	Agree	Agree	Agree	Agree	Agree	No	No			Recos /CAC		No	Yes	One	To not die
Kasai Oriental	Higher Education and/or University	No				Yes	30	18-55 years old	Female	Christian		Doctor		Married	Urban	Yes	Others (to be specified)	VAT	3	No	Yes, and I am more at risk than others	No			No			Moderate	Strongly Agree	Strongly Agree	Strongly Agree	Strongly Agree	Strongly Agree	Strongly Agree	Strongly Agree	Strongly Agree	Strongly Agree	Strongly Agree	Strongly Agree	No	No			Radio		No	Yes	Two
Kasai Oriental	Higher Education and/or University	No	Insufficient data on the safety of the new vaccine			Yes	36	18-55 years old	Female	Christian		Doctor		Married	Urban	Yes	Others (to be specified)	VAT	24	No	Yes, and I have the same level of risk as other people	No			No			Small	Strongly Agree	Strongly Agree	Strongly Agree	Strongly Agree	Strongly Agree	Strongly Agree	Strongly Agree	Strongly Agree	Strongly Agree	Strongly Agree	Strongly Agree	No	No			Radio		No	Yes	No
Kasai Oriental	Higher Education and/or University	No				Yes	34	18-55 years old	Male	Christian		Doctor		Married	Urban	No	.			No	Yes, and I am more at risk than others	No			No			Moderate	Strongly Agree	Agree	Agree	Agree	Agree	Agree	Agree	Strongly Agree	Agree	Agree	Agree	No	No			Radio		No	Yes	One	To return to life before (without mask, without social distancing, etc.)
Kasai Oriental	Higher Education and/or University	No				Yes	46	18-55 years old	Female	Christian		Doctor		Married	Urban	No	.			No	Yes, and I am more at risk than others	Yes	Take treatment for COVID-19		Yes	Negative	14	Small	Strongly Agree	Agree	Agree	Agree	Agree	Strongly Agree	Agree	Agree	Strongly Agree	Strongly Agree	Agree	No	No			Church		No	Yes	Two
Kasai Oriental	Higher Education and/or University	No				Yes	35	18-55 years old	Male	Christian		Doctor		Married	Urban	No	.			No	Yes, and I am more at risk than others	No			No			Moderate	Agree	Agree	Strongly Agree	Agree	Agree	Strongly Agree	Agree	Agree	Partially Agree	Partially Agree	Agree	No	No			Radio		No	Yes	One	To not die
Kasai Oriental	Higher Education and/or University	No				Yes	46	18-55 years old	Male	Christian		Doctor		Married	Urban	No	.			No	Yes, and I have the same level of risk as other people	No			Yes	Negative	15	Small	Strongly Agree	Strongly Agree	Strongly Agree	Strongly Agree	Strongly Agree	Strongly Agree	Strongly Agree	Strongly Agree	Strongly Agree	Agree	Agree	No	No			Health facilities or health workers		No	Yes	One	To not die To protect yourself and others Belief in vaccination and science
Kasai Oriental	Higher Education and/or University	No				Yes	48	18-55 years old	Male	Christian		Doctor		Married	Urban	No	.			No	Yes, and I have the same level of risk as other people	No			Yes	Positive	18	Small	Strongly Agree	Strongly Agree	Strongly Agree	Strongly Agree	Strongly Agree	Strongly Agree	Strongly Agree	Strongly Agree	Strongly Agree	Strongly Agree	Strongly Agree	No	Yes	Church		Recos /CAC		Yes	Yes	Two
Kasai Oriental	Higher Education and/or University	No				Yes	39	18-55 years old	Male	Christian		Doctor		Married	Urban	No	.			No	Yes, and I am more at risk than others	No			No			Small	Strongly Agree	Agree	Strongly Agree	Agree	Agree	Agree	Agree	Agree	Agree	Strongly Agree	Agree	Yes	Yes	Recos /CAC		Recos /CAC		Yes	Yes	Two
Kasai Oriental	Higher Education and/or University	No				Yes	48	18-55 years old	Male	Christian		Doctor		Married	Urban	No	.			Yes	Yes, and I have the same level of risk as other people	No			No			Small	Strongly Agree	Agree	Agree	Agree	Agree	Agree	Agree	Agree	Agree	Agree	Agree	Yes	Yes	Health facilities or health workers		Health facilities or health workers		Yes	Yes	Two
Kasai Oriental	Higher Education and/or University	No				Yes	49	18-55 years old	Male	Christian		Laboratory Technician		Married	Urban	No	.			Yes	Yes, and I have the same level of risk as other people	No			Yes	Negative	15	Small	Strongly Agree	Strongly Agree	Strongly Agree	Strongly Agree	Strongly Agree	Agree	Agree	Partially Agree	Agree	Agree	Agree	Yes	Yes	Television		Recos /CAC		Yes	Yes	One	To protect myself and others To help stop the spread of the virus To facilitate my journey To return to life before (without mask, without social distancing, etc�)
Kasai Oriental	Higher Education and/or University	No	Insufficient data on the safety of the new vaccine			Yes	36	18-55 years old	Female	Christian		Doctor		Married	Urban	No	.			No	Yes, and I have the same level of risk as other people	No			No			No risk	Agree	Agree	Agree	Agree	Partially Agree	Strongly Agree	Partially Agree	Partially Agree	Agree	Agree	Partially Agree	Yes	Yes	Social networks		Radio		Yes	Yes	No
Kasai Oriental	Higher Education and/or University	No	I do not perceive myself to be at high risk for COVID-19 infection			Yes	33	18-55 years old	Female	Christian		Nurse		Married	Urban	No	.			Do not know	Do not know	Do not know			No			Small	Partially Agree	Partially Agree	Partially Agree	Partially Agree	Disagree	Partially Agree	Agree	Agree	Partially Agree	Partially Agree	Partially Agree	Yes	Yes	Social networks		Radio		Yes	Yes	No
Kasai Oriental	Higher Education and/or University	No				Yes	37	18-55 years old	Male	Christian		Nurse		Married	Urban	Yes	Cholera vaccine		24	Do not know	Yes, and I have the same level of risk as other people	Yes	Take treatment for COVID-19		No			Small	Agree	Agree	Partially Agree	Partially Agree	Strongly Agree	Strongly Agree	Strongly Agree	Partially Agree	Agree	Agree	Agree	Yes	Yes	Radio		Radio		Yes	Yes	Two
Kasai Oriental	Secondary	No				Yes	33	18-55 years old	Male	Christian		Nurse		Married	Rural	No	.			No	No	No			No			No risk	Strongly Agree	Strongly Agree	Strongly Agree	Strongly Agree	Strongly Agree	Strongly Agree	Agree	Partially Agree	Strongly Disagre	Strongly Agree	Strongly Agree	Yes	No			Radio		Yes	Yes	One	To protect yourself and others
Kasai Oriental	Secondary	No				Yes	34	18-55 years old	Female	Christian		Nurse		Married	Rural	Yes	Others (to be specified)	VAT(TIDI)	60	No	Yes, and I have the same level of risk as other people	No			No			Small	Strongly Agree	Strongly Agree	Strongly Agree	Strongly Agree	Strongly Agree	Strongly Agree	Agree	Agree	Disagree	Strongly Agree	Agree	Yes	Yes	Health facilities or health workers		Recos /CAC		No	Yes	One	To protect myself and others To facilitate my journey
Kasai Oriental	Secondary	No				Yes	40	18-55 years old	Female	Christian		Nurse		Married	Rural	No	.			No	No	No			No			High	Strongly Agree	Strongly Agree	Strongly Agree	Strongly Agree	Strongly Agree	Strongly Agree	Strongly Agree	Strongly Agree	Strongly Disagre	Strongly Agree	Strongly Agree	Yes	Yes	Recos /CAC		Recos /CAC		Yes	Yes	One	To protect yourself and others
Kasai Oriental	Higher Education and/or University	No				Yes	48	18-55 years old	Male	Christian		Doctor		Married	Rural	No	.			No	Yes, and I have the same level of risk as other people	No			No			High	Strongly Agree	Strongly Agree	Strongly Agree	Strongly Agree	Strongly Agree	Strongly Agree	Partially Agree	Strongly Agree	Strongly Disagre	Strongly Agree	Strongly Agree	Yes	Yes	Health facilities or health workers		Health facilities or health workers		No	Yes	One	To protect yourself and others
Kasai Oriental	Secondary	No				Yes	37	18-55 years old	Female	Christian		Others	Matrone	Married	Rural	Yes	Others (to be specified)	VAT (TIDI)	27	No	Yes, and I have the same level of risk as other people	No			No			Small	Strongly Agree	Agree	Agree	Agree	Strongly Agree	Agree	Strongly Agree	Strongly Disagre	Strongly Disagre	Agree	Strongly Agree	No	No			Health facilities or health workers		No	Yes	One	To protect yourself and others
Kasai Oriental	Secondary	No				Yes	66	Over 55 years old	Female	Christian		Others	Matrone	Widowed	Rural	No	.			Yes	No	No			No			Small	Strongly Agree	Strongly Agree	Agree	Agree	Agree	Agree	Agree	Strongly Disagre	Agree	Agree	Agree	Yes	Yes	Family or community members		Health facilities or health workers		Yes	Yes	One	To protect yourself and others
Kasai Oriental	Secondary	No				Yes	35	18-55 years old	Male	Christian		Nurse		Married	Rural	No	.			No	No	No			No			No risk	Agree	Agree	Agree	Agree	Agree	Agree	Agree	Strongly Disagre	Strongly Disagre	Strongly Agree	Strongly Agree	Yes	Yes	Radio		Recos /CAC		No	Yes	One	To protect yourself and others
Kasai Oriental	Higher Education and/or University	No				Yes	22	18-55 years old	Female	Christian		Nurse		Single	Rural	Yes	Others (to be specified)	VAT (TIDI)	2	No	No	Yes	Nothing		No			High	Strongly Agree	Strongly Agree	Strongly Agree	Strongly Agree	Agree	Agree	Strongly Agree	Agree	Strongly Disagre	Strongly Agree	Agree	Yes	Yes	Radio		Radio		No	Yes	One	To help stop the spread of the virus To protect yourself and others
Kasai Oriental	Secondary	No				Yes	38	18-55 years old	Female	Christian		Nurse		Married	Rural	Yes	Others (to be specified)	VAT (TIDI)	26	No	Yes, and I have the same level of risk as other people	No			No			Moderate	Strongly Disagre	Strongly Disagre	Strongly Disagre	Strongly Disagre	Strongly Disagre	Strongly Disagre	Strongly Disagre	Strongly Disagre	Strongly Disagre	Strongly Disagre	Strongly Disagre	Yes	Yes	Health facilities or health workers		Recos /CAC		Yes	Yes	One	To protect yourself and others
Kasai Oriental	Secondary	No				Yes	59	Over 55 years old	Male	Christian		Others	Receptionniste	Married	Rural	No	.			No	Yes, and I have the same level of risk as other people	No			No			High	Strongly Agree	Strongly Agree	Agree	Strongly Agree	Strongly Agree	Agree	Strongly Agree	Strongly Disagre	Strongly Disagre	Agree	Agree	No	Yes	Recos /CAC		Recos /CAC		Yes	Yes	One	To facilitate my journey To protect myself and others
Kasai Oriental	Secondary	No				Yes	40	18-55 years old	Male	Christian		Others	Agent	Married	Rural	No	.			No	Yes, and I have the same level of risk as other people	No			No			High	Strongly Agree	Strongly Agree	Agree	Strongly Agree	Strongly Agree	Strongly Agree	Strongly Agree	Strongly Disagre	Strongly Disagre	Strongly Agree	Strongly Agree	No	Yes	Health facilities or health workers		Recos /CAC		No	Yes	One	To protect yourself and others
Kasai Oriental	Secondary	No				Yes	47	18-55 years old	Female	Christian		Nurse		Married	Rural	No	.			No	Yes, and I have the same level of risk as other people	No			No			High	Strongly Agree	Strongly Agree	Strongly Agree	Strongly Agree	Strongly Agree	Strongly Agree	Strongly Agree	Strongly Agree	Partially Agree	Strongly Agree	Agree	Yes	Yes	Health facilities or health workers		Recos /CAC		Yes	Yes	One	To protect yourself and others
Kasai Oriental	Secondary	No				Yes	20	18-55 years old	Female	Christian		Others	cashier	Single	Rural	No	.			No	No	No			No			No risk	Strongly Disagre	Strongly Disagre	Strongly Disagre	Strongly Disagre	Strongly Disagre	Strongly Disagre	Strongly Disagre	Strongly Disagre	Strongly Disagre	Strongly Agree	Agree	No	Yes	Radio		Radio		Yes	Yes	One	To protect yourself and others
Kasai Oriental	Primary	No				Yes	65	Over 55 years old	Female	Christian		Others	Matrone	Married	Rural	No	.			No	Yes, and I have the same level of risk as other people	No			No			High	Strongly Agree	Strongly Agree	Strongly Agree	Strongly Agree	Strongly Agree	Strongly Agree	Strongly Agree	Agree	Strongly Disagre	Strongly Agree	Agree	No	Yes	Health facilities or health workers		Recos /CAC		No	Yes	One	To protect yourself and others
Kasai Oriental	Secondary	No				Yes	25	18-55 years old	Female	Christian		Nurse		Married	Rural	No	.			No	Yes, and I have the same level of risk as other people	No			No			High	Strongly Agree	Strongly Agree	Strongly Agree	Agree	Agree	Agree	Agree	Strongly Disagre	Strongly Disagre	Strongly Agree	Agree	No	Yes	Radio		Recos /CAC		No	Yes	One	To protect yourself and others
Kasai Oriental	Higher Education and/or University	No				Yes	45	18-55 years old	Male	Christian		Nurse		Married	Urban	No	.			No	No	No			Yes	Negative	9	No risk	Agree	Partially Agree	Agree	Agree	Partially Agree	Agree	Agree	Partially Agree	Agree	Partially Agree	Agree	Yes	Yes	Radio		Radio		Yes	Yes	One	To protect yourself and others To help stop the spread of the virus
Kasai Oriental	Higher Education and/or University	No	Lack of trust because of the short time frame to manufacture vaccines			Yes	35	18-55 years old	Female	Christian		Nurse		Married	Urban	No	.			No	Yes, and I am more at risk than others	No			Yes	Negative	14	No risk	Agree	Partially Agree	Agree	Agree	Partially Agree	Agree	Partially Agree	Partially Agree	Agree	Agree	Agree	Yes	Yes	Radio		Radio		Yes	Yes	No
Kasai Oriental	Higher Education and/or University	No				Yes	33	18-55 years old	Male	Christian		Nurse		Married	Urban	No	.			No	No	No			No			Small	Agree	Agree	Partially Agree	Agree	Partially Agree	Partially Agree	Partially Agree	Agree	Partially Agree	Partially Agree	Agree	Yes	Yes	Radio		Health facilities or health workers		Yes	Yes	One	To protect yourself and others To help stop the spread of the virus
Kasai Oriental	Secondary	No				Yes	29	18-55 years old	Female	Christian		Nurse		Married	Urban	No	.			No	Yes, and I am more at risk than others	No			No			High	Agree	Partially Agree	Agree	Partially Agree	Agree	Agree	Partially Agree	Agree	Agree	Partially Agree	Agree	Yes	Yes	Health facilities or health workers		Radio		Yes	Yes	One	To protect yourself and others To help stop the spread of the virus
Kasai Oriental	Higher Education and/or University	No				Yes	36	18-55 years old	Female	Christian		Nurse		Married	Urban	Yes	Cholera vaccine		48	No	Yes, and I am more at risk than others	No			No			High	Agree	Strongly Agree	Partially Agree	Agree	Partially Agree	Agree	Partially Agree	Agree	Partially Agree	Agree	Partially Agree	Yes	Yes	Radio		Radio		Yes	Yes	One	To protect yourself and others To help stop the spread of the virus
Kasai Oriental	Higher Education and/or University	No	God's protection is enough, there is no need for a vaccine			Yes	31	18-55 years old	Female	Christian		Nurse		Married	Urban	No	.			No	Yes, and I am more at risk than others	No			Yes	Negative	6	Small	Agree	Agree	Strongly Agree	Agree	Strongly Agree	Strongly Agree	Agree	Strongly Agree	Agree	Agree	Strongly Agree	Yes	Yes	Health facilities or health workers		Radio		Yes	Yes	No
Kasai Oriental	Higher Education and/or University	No				Yes	51	18-55 years old	Male	Christian		Nurse		Married	Urban	No	.			No	Yes, and I have the same level of risk as other people	No			No			Small	Strongly Agree	Strongly Agree	Strongly Agree	Strongly Agree	Strongly Agree	Strongly Agree	Agree	Strongly Disagre	Strongly Disagre	Strongly Agree	Strongly Agree	Yes	Yes	Health facilities or health workers		Recos /CAC		Yes	Yes	One	To protect myself and others Belief in vaccination and science To facilitate my journey
Kasai Oriental	Secondary	No				Yes	36	18-55 years old	Female	Christian		Nurse		Married	Urban	Yes	Others (to be specified)	VAT	56	No	Yes, and I have the same level of risk as other people	No			No			High	Strongly Agree	Strongly Agree	Strongly Agree	Strongly Agree	Strongly Agree	Strongly Agree	Strongly Agree	Strongly Disagre	Strongly Disagre	Strongly Agree	Strongly Agree	Yes	Yes	Health facilities or health workers		Recos /CAC		Yes	Yes	One	To protect yourself and others
Kasai Oriental	Higher Education and/or University	No				Yes	34	18-55 years old	Male	Christian		Laboratory Technician		Married	Urban	No	.			No	No	No			No			No risk	Agree	Agree	Agree	Strongly Agree	Agree	Strongly Agree	Agree	Agree	Strongly Disagre	Strongly Disagre	Agree	Yes	Yes	Health facilities or health workers		Recos /CAC		Yes	Yes	One	To protect yourself and others Belief in vaccination and science
Kasai Oriental	Secondary	No				Yes	42	18-55 years old	Female	Christian		Nurse		Married	Urban	Yes	Cholera vaccine		24	No	No	No			No			Small	Agree	Agree	Agree	Agree	Agree	Agree	Agree	Strongly Disagre	Strongly Disagre	Strongly Agree	Agree	Yes	Yes	Health facilities or health workers		Recos /CAC		Yes	Yes	One	To protect yourself and others Belief in vaccination and science
Kasai Oriental	Higher Education and/or University	No				Yes	30	18-55 years old	Male	Christian		Nurse		Married	Urban	No	.			No	Yes, and I am more at risk than others	No			No			Moderate	Agree	Agree	Agree	Agree	Agree	Agree	Partially Agree	Strongly Disagre	Strongly Disagre	Agree	Partially Agree	Yes	Yes	Health facilities or health workers		Health facilities or health workers		Yes	Yes	One	To protect yourself and others Belief in vaccination and science To help stop the spread of the virus
Kasai Oriental	Higher Education and/or University	No				Yes	27	18-55 years old	Female	Christian		Nurse		Married	Urban	No	.			No	Yes, and I am more at risk than others	No			No			High	Agree	Agree	Agree	Agree	Agree	Agree	Strongly Disagre	Strongly Disagre	Strongly Disagre	Partially Agree	Partially Agree	No	Yes	Health facilities or health workers		Health facilities or health workers		Yes	Yes	One	To protect yourself and others Belief in vaccination and science To help stop the spread of the virus
Kasai Oriental	Higher Education and/or University	No				Yes	36	18-55 years old	Male	Christian		Nurse		Married	Urban	Yes	Cholera vaccine		48	No	Yes, and I am more at risk than others	No			No			Moderate	Agree	Agree	Strongly Agree	Agree	Partially Agree	Partially Agree	Strongly Agree	Partially Agree	Agree	Partially Agree	Agree	Yes	Yes	Health facilities or health workers		Radio		Yes	Yes	One	To protect yourself and others To help stop the spread of the virus
Kasai Oriental	Higher Education and/or University	No				Yes	37	18-55 years old	Male	Musulmane		Laboratory Technician		Married	Urban	No	.			No	No	No			No			High	Agree	Agree	Partially Agree	Agree	Partially Agree	Agree	Agree	Agree	Partially Agree	Agree	Agree	Yes	Yes	Health facilities or health workers		Radio		Yes	Yes	One	To protect yourself and others To help stop the spread of the virus
Kasai Oriental	Secondary	No				Yes	50	18-55 years old	Female	Christian		Nurse		Married	Urban	No	.			No	Yes, and I am more at risk than others	No			No			High	Agree	Agree	Agree	Agree	Agree	Agree	Partially Agree	Strongly Disagre	Strongly Disagre	Agree	Agree	No	Yes	Health facilities or health workers		Radio		Yes	Yes	One	To protect yourself and others Belief in vaccination and science To help stop the spread of the virus
Kasai Oriental	Higher Education and/or University	No	Previous adverse reaction to any vaccine			Yes	24	18-55 years old	Male	Christian		Nurse		Single	Urban	Yes	Cholera vaccine		3	No	Yes, and I have the same level of risk as other people	Yes	Take treatment for COVID-19		Yes	Negative	3	High	Strongly Disagre	Partially Agree	Partially Agree	Partially Agree	Partially Agree	Disagree	Partially Agree	Partially Agree	Partially Agree	Agree	Partially Agree	Yes	Yes	Radio		Radio		Yes	Yes	No
Kasai Oriental	Higher Education and/or University	No	Concern about acquiring COVID-19 infection from the vaccine itself			Yes	29	18-55 years old	Male	Without religion		Nurse		Single	Urban	Yes	Vaccine against Ebola virus disease		3	No	No	No			No			Moderate	Disagree	Disagree	Strongly Disagre	Disagree	Disagree	Disagree	Disagree	Disagree	Strongly Disagre	Strongly Disagre	Disagree	Yes	Yes	Health facilities or health workers		Radio		Yes	Nope	No
Kasai Oriental	Higher Education and/or University	No	Lack of trust because of the short time frame to manufacture vaccines			Yes	25	18-55 years old	Male	Musulmane		Nurse		Single	Urban	Yes	Cholera vaccine		3	No	Yes, and I am more at risk than others	No			No			High	Strongly Disagre	Partially Agree	Partially Agree	Partially Agree	Partially Agree	Disagree	Strongly Disagre	Agree	Disagree	Disagree	Disagree	Yes	Yes	Radio		Radio		Yes	Nope	No
Kasai Oriental	Higher Education and/or University	No	Concern regarding vaccine ineffectiveness			Yes	22	18-55 years old	Male	Without religion		Nurse		Single	Urban	Yes	Cholera vaccine		3	No	No	No			No			High	Disagree	Disagree	Disagree	Disagree	Strongly Disagre	Disagree	Partially Agree	Disagree	Disagree	Disagree	Partially Agree	Yes	Yes	Radio		Ecole		Yes	Nope	No
Kasai Oriental	Higher Education and/or University	No	Concern regarding vaccine ineffectiveness			Yes	33	18-55 years old	Female	Christian		Midwife		Married	Rural	Yes	Cholera vaccine		3	No	No	No			No			High	Disagree	Partially Agree	Partially Agree	Partially Agree	Partially Agree	Partially Agree	Agree	Partially Agree	Partially Agree	Agree	Partially Agree	Yes	Yes	Radio		Radio		Yes	Yes	No
Kasai Oriental	Higher Education and/or University	No	Insufficient data on the safety of the new vaccine			Yes	35	18-55 years old	Male	Christian		Nurse		Married	Rural	Yes	Cholera vaccine		3	No	Yes, and I am more at risk than others	No			No			High	Strongly Disagre	Partially Agree	Partially Agree	Partially Agree	Partially Agree	Partially Agree	Disagree	Partially Agree	Disagree	Disagree	Partially Agree	Yes	Yes	Radio		Radio		Yes	Yes	No
Kasai Oriental	Higher Education and/or University	No	God's protection is enough, there is no need for a vaccine			Yes	34	18-55 years old	Male	Musulmane		Nurse		Married	Rural	Yes	Cholera vaccine		3	No	No	No			No			High	Strongly Disagre	Agree	Agree	Partially Agree	Partially Agree	Disagree	Strongly Disagre	Disagree	Disagree	Disagree	Strongly Agree	Yes	Yes	Radio		Television		Yes	Nope	No
Kasai Oriental	Higher Education and/or University	No	Concern regarding vaccine ineffectiveness			Yes	39	18-55 years old	Male	Christian		Nurse		Married	Rural	Yes	Cholera vaccine		3	No	Yes, and I have the same level of risk as other people	No			Yes	Positive	3	High	Agree	Agree	Partially Agree	Disagree	Partially Agree	Strongly Disagre	Disagree	Disagree	Disagree	Disagree	Partially Agree	Yes	Yes	Radio		Radio		Yes	Nope	No
Kasai Oriental	Secondary	No	Concerned regarding vaccine side effects			Yes	50	18-55 years old	Female	Christian		Pharmacist		Married	Rural	Yes	Yellow fever vaccine		3	No	No	No			No			No risk	Partially Agree	Partially Agree	Partially Agree	Partially Agree	Disagree	Partially Agree	Partially Agree	Agree	Partially Agree	Agree	Agree	Yes	Yes	Radio		Radio		Yes	Yes	No
Kasai Oriental	Primary	No				Yes	29	18-55 years old	Female	Christian		Nurse		Married	Rural	No	.			No	Yes, and I have the same level of risk as other people	Yes	Nothing		Yes	Positive	3	High	Strongly Disagre	Disagree	Agree	Disagree	Disagree	Partially Agree	Partially Agree	Partially Agree	Partially Agree	Partially Agree	Partially Agree	Yes	No			Radio		Yes	Yes	One	To protect yourself and others
Kasai Oriental	Higher Education and/or University	No	Previous adverse reaction to any vaccine			Yes	28	18-55 years old	Male	Christian		Nurse		Single	Urban	Yes	Cholera vaccine		3	No	Yes, and I have the same level of risk as other people	No			No			High	Disagree	Disagree	Disagree	Disagree	Partially Agree	Disagree	Disagree	Disagree	Disagree	Partially Agree	Partially Agree	Yes	Yes	Radio		Radio		Yes	Yes	No
Kasai Oriental	Higher Education and/or University	No	Insufficient data on the safety of the new vaccine			Yes	23	18-55 years old	Male	Christian		Pharmacist		Single	Urban	Yes	Cholera vaccine		3	No	Yes, and I have the same level of risk as other people	Yes	Nothing		No			High	Strongly Disagre	Disagree	Disagree	Partially Agree	Partially Agree	Partially Agree	Partially Agree	Partially Agree	Partially Agree	Partially Agree	Partially Agree	Yes	Yes	Radio		Radio		Yes	Nope	No
Kasai Oriental	Higher Education and/or University	No	Insufficient data on the safety of the new vaccine			Yes	33	18-55 years old	Female	Christian		Nurse		Married	Urban	Yes	Cholera vaccine		3	No	Yes, and I have the same level of risk as other people	No			No			High	Strongly Disagre	Disagree	Partially Agree	Partially Agree	Disagree	Partially Agree	Agree	Strongly Agree	Disagree	Agree	Agree	Yes	Yes	Radio		Radio		Yes	Yes	No
Kasai Oriental	Primary	No	Insufficient data on the safety of the new vaccine			Yes	18	18-55 years old	Male	Musulmane		Others	Relax	Single	Urban	Yes	Cholera vaccine		3	No	Yes, and I am more at risk than others	No			No			No risk	Strongly Disagre	Strongly Disagre	Partially Agree	Agree	Partially Agree	Partially Agree	Partially Agree	Partially Agree	Disagree	Agree	Partially Agree	Yes	Yes	Radio		Radio		Yes	Yes	No
Kasai Oriental	Higher Education and/or University	No	Insufficient data on the safety of the new vaccine			Yes	27	18-55 years old	Male	Christian		Nurse		Single	Urban	Yes	Cholera vaccine		3	No	Yes, and I have the same level of risk as other people	No			No			No risk	Strongly Disagre	Disagree	Partially Agree	Disagree	Disagree	Partially Agree	Partially Agree	Partially Agree	Strongly Disagre	Disagree	Disagree	Yes	Yes	Radio		Television		Yes	Yes	No
Kasai Oriental	Higher Education and/or University	No	Insufficient data on the safety of the new vaccine			Yes	44	18-55 years old	Male	Christian		Nurse		Married	Urban	Yes	Vaccine against Ebola virus disease		3	No	Yes, and I have the same level of risk as other people	No			No			No risk	Strongly Disagre	Strongly Disagre	Disagree	Disagree	Partially Agree	Partially Agree	Partially Agree	Partially Agree	Partially Agree	Partially Agree	Agree	Yes	Yes	Television		Radio		Yes	Yes	No
Kasai Oriental	Secondary	No	Insufficient data on the safety of the new vaccine			Yes	29	18-55 years old	Male	Christian		Others	Enseignant	Single	Urban	Yes	Cholera vaccine		3	No	Yes, and I have the same level of risk as other people	No			No			No risk	Disagree	Partially Agree	Strongly Disagre	Disagree	Partially Agree	Partially Agree	Agree	Disagree	Strongly Disagre	Disagree	Disagree	Yes	Yes	Radio		Radio		Yes	Yes	No
Kasai Oriental	Higher Education and/or University	No	Insufficient data on the safety of the new vaccine			Yes	29	18-55 years old	Male	Christian		Nurse		Single	Urban	Yes	Cholera vaccine		3	No	Yes, and I have the same level of risk as other people	No			No			No risk	Strongly Disagre	Strongly Disagre	Strongly Disagre	Disagree	Disagree	Disagree	Disagree	Disagree	Disagree	Disagree	Disagree	Yes	Yes	Radio		Radio		Yes	Yes	No
Kasai Oriental	Higher Education and/or University	No	Insufficient data on the safety of the new vaccine			Yes	46	18-55 years old	Male	Christian		Nurse		Married	Urban	Yes	Cholera vaccine		3	No	Yes, and I have the same level of risk as other people	No			No			No risk	Strongly Disagre	Strongly Agree	Agree	Agree	Agree	Agree	Agree	Partially Agree	Partially Agree	Partially Agree	Agree	Yes	Yes	Radio		Radio		Yes	Yes	No
Kasai Oriental	Higher Education and/or University	No	Insufficient data on the safety of the new vaccine			Yes	51	18-55 years old	Male	Christian		Nurse		Married	Urban	Yes	Cholera vaccine		3	No	Yes, and I have the same level of risk as other people	Yes	Nothing		No			No risk	Strongly Disagre	Strongly Disagre	Disagree	Strongly Disagre	Strongly Disagre	Disagree	Disagree	Partially Agree	Disagree	Agree	Partially Agree	No	No			Radio		Yes	Yes	No
Kasai Oriental	Higher Education and/or University	No	Insufficient data on the safety of the new vaccine			Yes	45	18-55 years old	Female	Christian		Others	Commerce	Married	Urban	No	.			No	Yes, and I have the same level of risk as other people	Yes	Perform a laboratory examination		Yes	Negative	3	High	Strongly Disagre	Strongly Disagre	Strongly Disagre	Strongly Disagre	Agree	Agree	Partially Agree	Partially Agree	Partially Agree	Disagree	Agree	Yes	Yes	Radio		Radio		Yes	Yes	No
Kasai Oriental	Primary	No	Insufficient data on the safety of the new vaccine			Yes	25	18-55 years old	Male	Christian		Nurse		Married	Urban	Yes	Cholera vaccine		3	Yes	Yes, and I have the same level of risk as other people	Yes	Perform a laboratory examination		Yes	Negative	3	High	Strongly Disagre	Agree	Disagree	Disagree	Disagree	Disagree	Partially Agree	Strongly Disagre	Disagree	Disagree	Disagree	Yes	Yes	Radio		Radio		No	Yes	No
Kasai Oriental	Higher Education and/or University	No	Insufficient data on the safety of the new vaccine			Yes	52	18-55 years old	Male	Christian		Nurse		Married	Urban	Yes	Cholera vaccine		3	Yes	Yes, and I have the same level of risk as other people	Yes	Perform a laboratory examination		Yes	Negative	3	High	Strongly Disagre	Strongly Disagre	Disagree	Strongly Agree	Strongly Disagre	Strongly Agree	Disagree	Disagree	Disagree	Strongly Disagre	Disagree	Yes	Yes	Radio		Radio		Yes	Yes	No
Kasai Oriental	Higher Education and/or University	No	Insufficient data on the safety of the new vaccine			Yes	28	18-55 years old	Male	Christian		Nurse		Single	Urban	No	.			No	Yes, and I have the same level of risk as other people	No			Yes	Negative	3	High	Strongly Disagre	Strongly Disagre	Strongly Disagre	Disagree	Disagree	Strongly Disagre	Partially Agree	Strongly Agree	Strongly Disagre	Strongly Disagre	Disagree	Yes	Yes	Radio		Radio		Yes	Yes	No
Kasai Oriental	Higher Education and/or University	No	Insufficient data on the safety of the new vaccine			Yes	26	18-55 years old	Male	Musulmane		Nurse		Married	Urban	Yes	Cholera vaccine		3	Yes	Yes, and I have the same level of risk as other people	Yes	Perform a laboratory examination		Yes	I did not receive the result	3	High	Strongly Disagre	Agree	Partially Agree	Agree	Disagree	Disagree	Strongly Disagre	Disagree	Disagree	Disagree	Disagree	Yes	Yes	Radio		Radio		Yes	Yes	No
Kasai Oriental	Higher Education and/or University	No				Yes	26	18-55 years old	Female	Christian		Nurse		Married	Urban	No	.			No	Yes, and I am more at risk than others	No			No			High	Agree	Strongly Agree	Agree	Agree	Strongly Agree	Agree	Agree	Agree	Strongly Agree	Agree	Agree	Yes	Yes	Radio		Radio		Yes	Yes	One	To protect yourself and others To help stop the spread of the virus
Kasai Oriental	Secondary	No				Yes	50	18-55 years old	Male	Christian		Nurse		Married	Urban	No	.			No	Yes, and I am more at risk than others	No			No			High	Agree	Strongly Agree	Strongly Agree	Strongly Agree	Strongly Agree	Agree	Strongly Agree	Strongly Disagre	Strongly Disagre	Strongly Agree	Agree	Yes	Yes	Health facilities or health workers		Health facilities or health workers		Yes	Yes	Two
Kasai Oriental	Secondary	No				Yes	42	18-55 years old	Female	Christian		Nurse		Married	Urban	No	.			No	Yes, and I am more at risk than others	No			No			High	Strongly Agree	Strongly Agree	Strongly Agree	Agree	Agree	Agree	Agree	Strongly Disagre	Strongly Disagre	Strongly Agree	Agree	No	Yes	Health facilities or health workers		Radio		Yes	Yes	One	To protect myself and others Belief in vaccination and science To help stop the spread of the virus To make my trip easier
Kasai Oriental	Higher Education and/or University	No				Yes	41	18-55 years old	Female	Christian		Laboratory Technician		Married	Urban	Yes	Cholera vaccine		36	No	Yes, and I am more at risk than others	No			No			High	Agree	Agree	Partially Agree	Agree	Agree	Agree	Partially Agree	Agree	Agree	Partially Agree	Agree	Yes	Yes	Health facilities or health workers		Health facilities or health workers		Yes	Yes	One	To protect yourself and others To help stop the spread of the virus
Kasai Oriental	Secondary	No				Yes	55	18-55 years old	Female	Christian		Midwife		Married	Urban	No	.			No	Yes, and I am more at risk than others	No			No			Moderate	Strongly Agree	Agree	Partially Agree	Agree	Agree	Agree	Strongly Disagre	Strongly Disagre	Strongly Disagre	Partially Agree	Partially Agree	No	Yes	Health facilities or health workers		Radio		Yes	Yes	One	To protect yourself and others Belief in vaccination and science To help stop the spread of the virus
Kasai Oriental	Higher Education and/or University	No				Yes	29	18-55 years old	Female	Christian		Nurse		Married	Urban	Yes	Cholera vaccine		36	No	Yes, and I am more at risk than others	No			No			High	Agree	Partially Agree	Agree	Agree	Agree	Strongly Agree	Agree	Agree	Agree	Partially Agree	Agree	Yes	Yes	Radio		Radio		Yes	Yes	One	To protect yourself and others To help stop the spread of the virus
Kasai Oriental	Higher Education and/or University	No				Yes	26	18-55 years old	Female	Christian		Nurse		Married	Urban	No	.			No	Yes, and I am more at risk than others	No			No			High	Strongly Agree	Strongly Agree	Strongly Agree	Strongly Agree	Strongly Agree	Strongly Agree	Strongly Agree	Strongly Agree	Strongly Agree	Strongly Agree	Strongly Agree	Yes	Yes	Health facilities or health workers		Health facilities or health workers		Yes	Yes	One	To protect myself and others Belief in vaccination and science To help stop the spread of the virus To make my trip easier
Kasai Oriental	Higher Education and/or University	No				Yes	30	18-55 years old	Female	Christian		Nurse		Married	Urban	No	.			No	Yes, and I am more at risk than others	No			No			High	Agree	Strongly Agree	Agree	Agree	Strongly Agree	Agree	Agree	Agree	Strongly Disagre	Disagree	Strongly Agree	Yes	Yes	Health facilities or health workers		Health facilities or health workers		Yes	Yes	One	To protect myself and others Belief in vaccination and science To facilitate my journey
Kasai Oriental	Higher Education and/or University	No				Yes	27	18-55 years old	Female	Christian		Nurse		Married	Urban	No	.			No	Yes, and I am more at risk than others	No			Yes	Negative	6	High	Strongly Agree	Strongly Agree	Strongly Agree	Strongly Agree	Strongly Agree	Partially Agree	Strongly Agree	Strongly Disagre	Partially Agree	Agree	Strongly Agree	Yes	Yes	Health facilities or health workers		Health facilities or health workers		Yes	Yes	One	To protect myself and others Belief in vaccination and science To help stop the spread of the virus To make my trip easier
Kasai Oriental	Higher Education and/or University	No				Yes	33	18-55 years old	Male	Christian		Laboratory Technician		Married	Urban	No	.			No	Yes, and I am more at risk than others	No			No			High	Agree	Agree	Strongly Agree	Agree	Agree	Agree	Agree	Strongly Disagre	Strongly Disagre	Strongly Agree	Strongly Agree	Yes	Yes	Health facilities or health workers		Health facilities or health workers		Yes	Yes	One	To protect myself and others Belief in vaccination and science To help stop the spread of the virus To make my trip easier
Kasai Oriental	Higher Education and/or University	No	Concern regarding vaccine ineffectiveness			Yes	30	18-55 years old	Female	Christian		Nurse		Married	Urban	No	.			No	Yes, and I am more at risk than others	No			No			Moderate	Agree	Agree	Partially Agree	Agree	Agree	Agree	Partially Agree	Strongly Disagre	Disagree	Strongly Disagre	Disagree	No	Yes	Health facilities or health workers		Radio		Yes	Yes	No
Kasai Oriental	Higher Education and/or University	No				Yes	44	18-55 years old	Male	Christian		Doctor		Married	Urban	No	.			No	Yes, and I am more at risk than others	No			No			High	Agree	Agree	Strongly Agree	Agree	Strongly Agree	Agree	Strongly Agree	Strongly Agree	Agree	Agree	Agree	Yes	Yes	Radio		Radio		Yes	Yes	One	To protect yourself and others To help stop the spread of the virus
Kasai Oriental	Higher Education and/or University	No				Yes	51	18-55 years old	Male	Christian		Doctor		Married	Urban	No	.			No	Yes, and I am more at risk than others	No			Yes	Negative	12	High	Agree	Agree	Agree	Agree	Agree	Strongly Agree	Agree	Agree	Strongly Agree	Agree	Agree	Yes	Yes	Radio		Radio		Yes	Yes	One	To protect yourself and others To help stop the spread of the virus
Kasai Oriental	Secondary	No				Yes	62	Over 55 years old	Male	Christian		Nurse		Widowed	Urban	No	.			No	Yes, and I am more at risk than others	No			No			High	Strongly Agree	Strongly Agree	Agree	Agree	Agree	Partially Agree	Agree	Partially Agree	Strongly Agree	Agree	Agree	Yes	Yes	Radio		Radio		Yes	Yes	One	To protect yourself and others To help stop the spread of the virus
Kasai Oriental	Higher Education and/or University	No				Yes	45	18-55 years old	Male	Christian		Doctor		Married	Urban	No	.			No	Yes, and I am more at risk than others	No			No			Moderate	Strongly Agree	Agree	Agree	Agree	Agree	Agree	Agree	Agree	Agree	Agree	Agree	No	No			Recos /CAC		Yes	Yes	Two
Kasai Oriental	Higher Education and/or University	No				Yes	35	18-55 years old	Female	Christian		Doctor		Married	Urban	No	.			No	Yes, and I am more at risk than others	No			Yes	Negative	12	Moderate	Strongly Agree	Strongly Agree	Strongly Agree	Agree	Agree	Agree	Strongly Agree	Strongly Agree	Agree	Strongly Agree	Agree	No	No			Church		Yes	Yes	Two
Kasai Oriental	Higher Education and/or University	No				Yes	35	18-55 years old	Female	Christian		Nurse		Married	Urban	Yes	Cholera vaccine		36	No	Yes, and I am more at risk than others	No			No			High	Agree	Agree	Agree	Agree	Partially Agree	Agree	Agree	Agree	Agree	Agree	Agree	Yes	Yes	Radio		Radio		Yes	Yes	One	To protect yourself and others To help stop the spread of the virus
Kasai Oriental	Higher Education and/or University	No				Yes	28	18-55 years old	Female	Christian		Nurse		Married	Urban	No	.			No	Yes, and I have the same level of risk as other people	No			No			No risk	Agree	Agree	Strongly Agree	Agree	Agree	Agree	Strongly Agree	Agree	Agree	Agree	Agree	Yes	Yes	Radio		Health facilities or health workers		Yes	Yes	One	To protect yourself and others To help stop the spread of the virus
Kasai Oriental	Higher Education and/or University	No				Yes	55	18-55 years old	Male	Christian		Nurse		Married	Urban	No	.			No	Yes, and I am more at risk than others	Yes	Nothing		No			High	Agree	Agree	Partially Agree	Agree	Agree	Agree	Strongly Disagre	Strongly Disagre	Strongly Disagre	Partially Agree	Strongly Agree	Yes	Yes	Health facilities or health workers		Radio		Yes	Yes	One	To protect yourself and others Belief in vaccination and science To help stop the spread of the virus
Kasai Oriental	Higher Education and/or University	No				Yes	50	18-55 years old	Male	Christian		Nurse		Married	Urban	No	.			No	Yes, and I am more at risk than others	No			No			High	Agree	Agree	Agree	Agree	Agree	Agree	Strongly Disagre	Strongly Disagre	Strongly Disagre	Partially Agree	Agree	No	Yes	Health facilities or health workers		Radio		Yes	Yes	One	To protect yourself and others Belief in vaccination and science To help stop the spread of the virus
Kasai Oriental	Higher Education and/or University	No				Yes	55	18-55 years old	Female	Christian		Nurse		Married	Urban	No	.			No	Yes, and I am more at risk than others	No			No			High	Agree	Agree	Agree	Agree	Agree	Agree	Strongly Disagre	Strongly Disagre	Strongly Disagre	Strongly Disagre	Partially Agree	Yes	Yes	Health facilities or health workers		Radio		Yes	Yes	Two
Kasai Oriental	Higher Education and/or University	No				Yes	54	18-55 years old	Female	Christian		Nurse		Married	Urban	No	.			Yes	Yes, and I am more at risk than others	No			No			High	Agree	Agree	Agree	Agree	Agree	Strongly Agree	Strongly Disagre	Strongly Disagre	Strongly Disagre	Partially Agree	Strongly Agree	Yes	Yes	Health facilities or health workers		Radio		Yes	Yes	Two
Kasai Oriental	Higher Education and/or University	No				Yes	38	18-55 years old	Male	Christian		Doctor		Married	Urban	No	.			No	Yes, and I am more at risk than others	Yes	Take treatment for COVID-19		Yes	Positive	7	High	Strongly Agree	Strongly Agree	Agree	Agree	Agree	Agree	Strongly Disagre	Strongly Disagre	Strongly Disagre	Strongly Disagre	Partially Agree	Yes	Yes	Health facilities or health workers		Radio		Yes	Yes	One	To protect yourself and others Belief in vaccination and science To help stop the spread of the virus
Kasai Oriental	Secondary	No				Yes	18	18-55 years old	Female	Christian		Doctor		Married	Urban	No	.			No	No	No			No			No risk	Agree	Agree	Strongly Agree	Agree	Strongly Agree	Agree	Strongly Agree	Agree	Agree	Agree	Agree	Yes	Yes	Recos /CAC		Radio		No	Nope	One	To protect yourself and others To help stop the spread of the virus
Kasai Oriental	Higher Education and/or University	No				Yes	29	18-55 years old	Female	Christian		Nurse		Married	Urban	No	.			No	Yes, and I am more at risk than others	No			No			High	Partially Agree	Strongly Agree	Agree	Partially Agree	Agree	Strongly Agree	Partially Agree	Agree	Strongly Agree	Agree	Partially Agree	Yes	Yes	Radio		Radio		Yes	Yes	One	To protect yourself and others
Kasai Oriental	Higher Education and/or University	No				Yes	52	18-55 years old	Male	Christian		Nurse		Married	Urban	Yes	Cholera vaccine		48	Yes	Yes, and I have the same level of risk as other people	No			No			Moderate	Agree	Agree	Partially Agree	Agree	Partially Agree	Agree	Agree	Partially Agree	Agree	Agree	Partially Agree	Yes	Yes	Health facilities or health workers		Health facilities or health workers		Yes	Yes	One	To protect yourself and others To help stop the spread of the virus
Kasai Oriental	Secondary	No				Yes	35	18-55 years old	Male	Christian		Doctor		Married	Urban	No	.			No	No	No			No			No risk	Agree	Agree	Agree	Strongly Agree	Agree	Strongly Agree	Agree	Agree	Agree	Agree	Agree	Yes	Yes	Recos /CAC		Radio		Yes	Yes	One	To protect yourself and others To help stop the spread of the virus
Kasai Oriental	Secondary	No				Yes	46	18-55 years old	Female	Christian		Nurse		Married	Urban	No	.			No	Yes, and I am more at risk than others	Yes	Perform a laboratory examination		Yes	Positive	7	High	Agree	Agree	Agree	Agree	Agree	Strongly Agree	Strongly Disagre	Strongly Disagre	Strongly Disagre	Partially Agree	Agree	Yes	Yes	Health facilities or health workers		Radio		Yes	Yes	One	To protect yourself and others Belief in vaccination and science To help stop the spread of the virus
Kasai Oriental	Secondary	No				Yes	56	Over 55 years old	Female	Christian		Nurse		Married	Urban	No	.			No	Yes, and I am more at risk than others	No			No			High	Agree	Agree	Partially Agree	Partially Agree	Disagree	Disagree	Strongly Disagre	Strongly Disagre	Strongly Disagre	Partially Agree	Partially Agree	Yes	Yes	Radio		Radio		Yes	Yes	One	To protect yourself and others Belief in vaccination and science To help stop the spread of the virus
Kasai Oriental	Higher Education and/or University	No				Yes	31	18-55 years old	Female	Christian		Nurse		Married	Urban	Yes	Cholera vaccine		48	No	No	No			No			Small	Agree	Strongly Agree	Agree	Partially Agree	Partially Agree	Agree	Partially Agree	Agree	Strongly Agree	Agree	Agree	Yes	Yes	Radio		Radio		Yes	Yes	One	To protect yourself and others To help stop the spread of the virus
Kasai Oriental	Secondary	No				Yes	41	18-55 years old	Female	Christian		Nurse		Married	Urban	No	.			No	Yes, and I am more at risk than others	No			No			No risk	Agree	Agree	Partially Agree	Agree	Partially Agree	Agree	Agree	Agree	Agree	Agree	Agree	Yes	Yes	Health facilities or health workers		Radio		Yes	Yes	One	To protect myself and others To help stop the spread of the virus To facilitate my journey
Kasai Oriental	Secondary	No	Concerned regarding vaccine side effects			Yes	49	18-55 years old	Male	Christian		Nurse		Married	Urban	No	.			No	Yes, and I am more at risk than others	Yes	Take treatment for COVID-19		No			High	Agree	Agree	Partially Agree	Agree	Agree	Agree	Strongly Disagre	Strongly Disagre	Strongly Disagre	Partially Agree	Partially Agree	No	Yes	Health facilities or health workers		Health facilities or health workers		Yes	Yes	No
Kasai Oriental	Higher Education and/or University	No				Yes	49	18-55 years old	Male	Christian		Doctor		Married	Urban	No	.			No	No	No			No			No risk	Strongly Agree	Agree	Agree	Agree	Strongly Agree	Agree	Agree	Agree	Agree	Agree	Strongly Agree	Yes	Yes	Radio		Recos /CAC		Yes	Yes	One	To help stop the spread of the virus To protect yourself and others
Kasai Oriental	Secondary	No				Yes	53	18-55 years old	Female	Christian		Nurse		Married	Urban	No	.			No	Yes, and I am more at risk than others	Do not know			No			Moderate	Agree	Agree	Agree	Agree	Agree	Agree	Strongly Disagre	Strongly Disagre	Strongly Disagre	Agree	Agree	Yes	Yes	Radio		Radio		Yes	Yes	One	To protect yourself and others Belief in vaccination and science
Kasai Oriental	Primary	No				Yes	59	Over 55 years old	Female	Christian		Others	Waitress	Married	Urban	No	.			Yes	Yes, and I am more at risk than others	No			No			High	Agree	Agree	Agree	Agree	Agree	Agree	Agree	Strongly Disagre	Partially Agree	Partially Agree	Strongly Agree	No	Yes	Health facilities or health workers		Radio		Yes	Yes	Two
Kasai Oriental	Higher Education and/or University	No				Yes	43	18-55 years old	Female	Christian		Midwife		Married	Urban	Yes	Cholera vaccine		36	No	No	No			Yes	Negative	6	Small	Agree	Agree	Agree	Partially Agree	Agree	Agree	Strongly Agree	Agree	Agree	Strongly Agree	Agree	Yes	Yes	Radio		Radio		Yes	Yes	One	To protect yourself and others To help stop the spread of the virus
Kasai Oriental	Secondary	No				Yes	28	18-55 years old	Male	Christian		Doctor		Married	Urban	No	.			No	No	No			No			No risk	Agree	Agree	Strongly Agree	Agree	Strongly Agree	Agree	Agree	Strongly Agree	Agree	Agree	Agree	Yes	Yes	Radio		Radio		Yes	Yes	One	To help stop the spread of the virus To protect yourself and others
Kasai Oriental	Secondary	No				Yes	50	18-55 years old	Female	Christian		Doctor		Married	Urban	No	.			No	No	No			No			No risk	Agree	Agree	Agree	Agree	Strongly Agree	Strongly Agree	Strongly Agree	Strongly Agree	Strongly Agree	Agree	Agree	Yes	Yes	Recos /CAC		Recos /CAC		Yes	Yes	One	To protect yourself and others To help stop the spread of the virus
Kasai Oriental	Higher Education and/or University	No				Yes	37	18-55 years old	Male	Christian		Nurse		Married	Urban	No	.			No	Yes, and I have the same level of risk as other people	No			No			Moderate	Agree	Partially Agree	Agree	Agree	Partially Agree	Agree	Agree	Partially Agree	Agree	Partially Agree	Agree	Yes	Yes	Radio		Radio		Yes	Yes	One	To protect yourself and others To help stop the spread of the virus
Kasai Oriental	Higher Education and/or University	No				Yes	38	18-55 years old	Male	Christian		Nurse		Married	Urban	Yes	Cholera vaccine		36	No	Yes, and I am more at risk than others	No			No			Small	Agree	Agree	Partially Agree	Agree	Agree	Strongly Agree	Agree	Strongly Agree	Agree	Agree	Strongly Agree	Yes	Yes	Health facilities or health workers		Radio		Yes	Yes	One	To protect yourself and others To help stop the spread of the virus
Kasai Oriental	Secondary	No				Yes	51	18-55 years old	Female	Christian		Nurse		Married	Urban	No	.			No	Yes, and I am more at risk than others	No			No			High	Agree	Agree	Agree	Agree	Agree	Agree	Agree	Strongly Disagre	Strongly Disagre	Agree	Agree	No	Yes	Health facilities or health workers		Radio		Yes	Yes	Two
Kasai Oriental	Secondary	No				Yes	48	18-55 years old	Female	Christian		Nurse		Married	Urban	No	.			No	Yes, and I am more at risk than others	No			No			High	Agree	Agree	Agree	Agree	Strongly Agree	Agree	Strongly Disagre	Strongly Disagre	Strongly Disagre	Partially Agree	Strongly Agree	No	Yes	Health facilities or health workers		Radio		Yes	Yes	One	To protect yourself and others Belief in vaccination and science
Kasai Oriental	Secondary	No				Yes	56	Over 55 years old	Male	Christian		Nurse		Married	Urban	No	.			No	Yes, and I have the same level of risk as other people	No			No			Moderate	Agree	Agree	Agree	Agree	Agree	Agree	Strongly Disagre	Strongly Disagre	Strongly Disagre	Partially Agree	Agree	Yes	Yes	Health facilities or health workers		Health facilities or health workers		Yes	Yes	Two
Kasai Oriental	Primary	No				Yes	60	Over 55 years old	Female	Christian		Others	Agent d'administration	Married	Urban	Yes	Others (to be specified)	Vaccin contre la variole	360	No	Yes, and I am more at risk than others	No			No			High	Agree	Agree	Strongly Agree	Agree	Partially Agree	Agree	Strongly Disagre	Strongly Disagre	Strongly Disagre	Strongly Disagre	Strongly Agree	Yes	Yes	Health facilities or health workers		Radio		Yes	Yes	Two
Kasai Oriental	Secondary	No				Yes	70	Over 55 years old	Male	Christian		Doctor		Married	Urban	No	.			No	No	No			No			No risk	Agree	Agree	Strongly Agree	Agree	Agree	Agree	Agree	Agree	Agree	Strongly Agree	Strongly Agree	Yes	Yes	Recos /CAC		Recos /CAC		Yes	Yes	One	To protect yourself and others To help stop the spread of the virus
Kasai Oriental	Secondary	No				Yes	52	18-55 years old	Female	Christian		Doctor		Widowed	Urban	No	.			No	No	No			No			No risk	Strongly Agree	Strongly Agree	Agree	Partially Agree	Agree	Agree	Agree	Strongly Agree	Strongly Agree	Partially Agree	Strongly Agree	Yes	Yes	Radio		Radio		Yes	Yes	One	To protect yourself and others To help stop the spread of the virus
Kasai Oriental	Higher Education and/or University	No				Yes	31	18-55 years old	Male	Christian		Doctor		Married	Urban	No	.			No	No	No			No			No risk	Agree	Agree	Agree	Strongly Agree	Strongly Agree	Partially Agree	Agree	Agree	Strongly Agree	Agree	Strongly Agree	Yes	Yes	Recos /CAC		Recos /CAC		Yes	Yes	One	To protect yourself and others To help stop the spread of the virus
Kasai Oriental	Secondary	No				Yes	25	18-55 years old	Female	Christian		Doctor		Single	Urban	No	.			No	No	No			No			No risk	Agree	Agree	Agree	Agree	Agree	Agree	Strongly Agree	Strongly Agree	Strongly Agree	Agree	Agree	Yes	Yes	Recos /CAC		Recos /CAC		Yes	Yes	Two
Kasai Oriental	Primary	No				Yes	66	Over 55 years old	Female	Christian		Doctor		Married	Urban	No	.			No	No	No			No			No risk	Agree	Agree	Agree	Strongly Agree	Agree	Agree	Strongly Agree	Strongly Agree	Strongly Agree	Agree	Strongly Agree	Yes	Yes	Recos /CAC		Radio		Yes	Yes	One	To protect yourself and others To help stop the spread of the virus
Kasai Oriental	Higher Education and/or University	No				Yes	39	18-55 years old	Male	Christian		Doctor		Married	Urban	No	.			No	Yes, and I am more at risk than others	No			Yes	Negative	20	High	Strongly Agree	Strongly Agree	Strongly Agree	Strongly Agree	Strongly Agree	Strongly Agree	Strongly Agree	Strongly Agree	Strongly Agree	Strongly Agree	Strongly Agree	No	No			Church		Yes	Yes	One	To not die To return to life before (without mask, without social distancing, etc�) To help stop the spread of the virus
Kasai Oriental	Higher Education and/or University	No				Yes	31	18-55 years old	Female	Christian		Nurse		Married	Urban	Yes	Others (to be specified)	VAT	5	No	Yes, and I am more at risk than others	Yes	Perform a laboratory examination		Yes	Negative	9	Small	Agree	Agree	Agree	Agree	Strongly Agree	Strongly Agree	Strongly Agree	Strongly Agree	Strongly Agree	Strongly Agree	Strongly Agree	No	No			Radio		Yes	Yes	Two
Kasai Oriental	Higher Education and/or University	No	Insufficient data on the safety of the new vaccine			Yes	41	18-55 years old	Female	Christian		Nurse		Married	Urban	No	.			No	Yes, and I have the same level of risk as other people	No			No			Moderate	Agree	Agree	Agree	Agree	Agree	Agree	Agree	Agree	Agree	Agree	Agree	No	No			Radio		No	Nope	No
Kasai Oriental	Higher Education and/or University	No	Concern regarding vaccine ineffectiveness			Yes	40	18-55 years old	Male	Christian		Doctor		Married	Urban	No	.			No	Yes, and I am more at risk than others	No			No			Moderate	Strongly Agree	Strongly Agree	Strongly Agree	Strongly Agree	Strongly Agree	Partially Agree	Agree	Disagree	Partially Agree	Partially Agree	Partially Agree	No	No			Church		Yes	Yes	No
Kasai Oriental	Higher Education and/or University	No				Yes	34	18-55 years old	Male	Christian		Doctor		Married	Urban	No	.			No	Yes, and I am more at risk than others	No			Yes	Positive	9	Small	Strongly Agree	Strongly Agree	Strongly Agree	Strongly Agree	Strongly Agree	Strongly Agree	Strongly Agree	Strongly Agree	Strongly Agree	Strongly Agree	Strongly Agree	No	No			Recos /CAC		No	Yes	One	To not die To facilitate my trip To return to life before (without mask, without social distancing, etc�) To help stop the spread of the virus Belief in vaccination and science To protect oneself and others
Kasai Oriental	Secondary	No				Yes	20	18-55 years old	Male	Christian		Doctor		Married	Urban	No	.			No	No	No			No			No risk	Strongly Agree	Agree	Agree	Strongly Agree	Agree	Agree	Agree	Strongly Agree	Agree	Agree	Agree	Yes	Yes	Radio		Recos /CAC		Yes	Yes	One	To protect yourself and others To help stop the spread of the virus
Kasai Oriental	Secondary	No				Yes	40	18-55 years old	Female	Christian		Others	Receptionniste	Married	Urban	No	.			No	Yes, and I am more at risk than others	Do not know			No			High	Agree	Agree	Agree	Strongly Agree	Strongly Agree	Strongly Agree	Strongly Disagre	Strongly Disagre	Strongly Disagre	Partially Agree	Partially Agree	Yes	Yes	Health facilities or health workers		Radio		Yes	Yes	One	To protect myself and others Belief in vaccination and science To facilitate my journey
Kasai Oriental	Higher Education and/or University	No				Yes	60	Over 55 years old	Male	Christian		Nurse		Married	Urban	No	.			No	Yes, and I am more at risk than others	No			No			High	Agree	Agree	Agree	Agree	Agree	Agree	Partially Agree	Strongly Disagre	Strongly Disagre	Partially Agree	Partially Agree	No	Yes	Health facilities or health workers		Radio		Yes	Yes	One	To protect yourself and others Belief in vaccination and science To help stop the spread of the virus
Kasai Oriental	Secondary	No				Yes	38	18-55 years old	Male	Christian		Laboratory Technician		Married	Urban	No	.			No	Yes, and I have the same level of risk as other people	Do not know			No			Moderate	Agree	Agree	Agree	Agree	Agree	Agree	Disagree	Strongly Disagre	Strongly Disagre	Strongly Disagre	Partially Agree	Yes	Yes	Health facilities or health workers		Radio		Yes	Yes	One	To protect yourself and others Belief in vaccination and science
Kasai Oriental	Secondary	No				Yes	39	18-55 years old	Female	Christian		Laboratory Technician		Married	Urban	No	.			No	Yes, and I am more at risk than others	No			No			Moderate	Agree	Agree	Agree	Agree	Agree	Agree	Partially Agree	Strongly Disagre	Strongly Disagre	Disagree	Partially Agree	No	Yes	Health facilities or health workers		Radio		Yes	Yes	One	To protect yourself and others Belief in vaccination and science To help stop the spread of the virus
Kasai Oriental	Secondary	No				Yes	27	18-55 years old	Female	Christian		Doctor		Married	Urban	No	.			No	No	No			No			No risk	Strongly Agree	Agree	Partially Agree	Partially Agree	Partially Agree	Partially Agree	Agree	Strongly Agree	Agree	Strongly Agree	Agree	Yes	Yes	Recos /CAC		Recos /CAC		Yes	Yes	One	To protect yourself and others To help stop the spread of the virus
Kasai Oriental	Secondary	No	Concern regarding vaccine ineffectiveness			Yes	52	18-55 years old	Female	Christian		Others	cashier	Widowed	Urban	No	.			No	Yes, and I have the same level of risk as other people	Do not know			No			Moderate	Partially Agree	Partially Agree	Partially Agree	Agree	Partially Agree	Partially Agree	Partially Agree	Strongly Disagre	Partially Agree	Disagree	Partially Agree	No	Yes	Health facilities or health workers		Health facilities or health workers		Yes	Yes	No
Kasai Oriental	Secondary	No				Yes	50	18-55 years old	Female	Christian		Nurse		Married	Urban	No	.			No	Yes, and I am more at risk than others	No			Yes	Negative	6	Moderate	Agree	Agree	Strongly Agree	Agree	Agree	Agree	Partially Agree	Strongly Disagre	Strongly Disagre	Strongly Disagre	Agree	Yes	Yes	Health facilities or health workers		Radio		Yes	Yes	One	To protect yourself and others Belief in vaccination and science To help stop the spread of the virus
Kasai Oriental	Secondary	No	Concerned regarding vaccine side effects			Yes	58	Over 55 years old	Male	Christian		Nurse		Married	Urban	No	.			No	Yes, and I am more at risk than others	No			No			Moderate	Partially Agree	Partially Agree	Agree	Partially Agree	Agree	Agree	Partially Agree	Strongly Disagre	Strongly Disagre	Disagree	Partially Agree	No	Yes	Health facilities or health workers		Radio		Yes	Yes	No
Kasai Oriental	Secondary	No				Yes	56	Over 55 years old	Male	Christian		Nurse		Married	Urban	No	.			No	Yes, and I am more at risk than others	No			Yes	Negative	8	Moderate	Partially Agree	Agree	Agree	Agree	Agree	Agree	Partially Agree	Strongly Disagre	Strongly Disagre	Disagree	Partially Agree	No	Yes	Health facilities or health workers		Radio		Yes	Yes	One	To protect yourself and others Belief in vaccination and science To help stop the spread of the virus
Kasai Oriental	Secondary	No				Yes	23	18-55 years old	Female	Christian		Doctor		Married	Urban	No	.			No	No	No			No			No risk	Agree	Agree	Strongly Agree	Agree	Agree	Strongly Agree	Agree	Agree	Strongly Agree	Strongly Agree	Agree	Yes	Yes	Recos /CAC		Radio		Yes	Yes	One	To protect yourself and others To help stop the spread of the virus
Kasai Oriental	Higher Education and/or University	No				Yes	48	18-55 years old	Male	Christian		Nurse		Married	Urban	Yes	Yellow fever vaccine		120	No	Yes, and I am more at risk than others	No			Yes	Negative	6	High	Agree	Agree	Agree	Agree	Agree	Agree	Partially Agree	Strongly Disagre	Strongly Disagre	Disagree	Agree	Yes	Yes	Health facilities or health workers		Health facilities or health workers		Yes	Yes	One	To protect yourself and others Belief in vaccination and science To help stop the spread of the virus
Kasai Oriental	Secondary	No				Yes	58	Over 55 years old	Male	Christian		Doctor		Married	Urban	No	.			No	No	No			No			No risk	Strongly Agree	Agree	Agree	Agree	Strongly Agree	Agree	Agree	Strongly Agree	Agree	Agree	Strongly Agree	Yes	Yes	Recos /CAC		Radio		Yes	Yes	One	To protect yourself and others To help stop the spread of the virus
Kasai Oriental	Secondary	No				Yes	52	18-55 years old	Female	Christian		Doctor		Married	Urban	No	.			No	No	No			No			No risk	Agree	Agree	Strongly Agree	Agree	Agree	Agree	Agree	Agree	Strongly Agree	Strongly Agree	Agree	Yes	Yes	Recos /CAC		Recos /CAC		Yes	Yes	One	To protect yourself and others To help stop the spread of the virus
Kasai Oriental	Primary	No				Yes	43	18-55 years old	Female	Christian		Doctor		Married	Urban	No	.			No	No	No			No			No risk	Strongly Agree	Agree	Agree	Agree	Strongly Agree	Agree	Partially Agree	Strongly Agree	Agree	Agree	Partially Agree	Yes	Yes	Radio		Radio		Yes	Yes	One	To protect yourself and others To help stop the spread of the virus
Kasai Oriental	Higher Education and/or University	No				Yes	35	18-55 years old	Female	Christian		Nurse		Married	Urban	No	.			Do not know	No	No			No			No risk	Partially Agree	Partially Agree	Partially Agree	Partially Agree	Partially Agree	Partially Agree	Partially Agree	Partially Agree	Partially Agree	Partially Agree	Partially Agree	No	Yes	Recos /CAC		Recos /CAC		Yes	Yes	One	To not die To return to life before (without mask, without social distancing, etc�) To help stop the spread of the virus Belief in vaccination and science To protect yourself and others
Kasai Oriental	Higher Education and/or University	No				Yes	57	Over 55 years old	Male	Christian		Laboratory Technician		Divorced/Separated	Urban	No	.			Yes	Yes, and I have the same level of risk as other people	No			No			Moderate	Strongly Agree	Partially Agree	Agree	Disagree	Partially Agree	Disagree	Strongly Agree	Strongly Agree	Strongly Agree	Agree	Agree	No	No			Recos /CAC		Yes	Yes	One	To not die To return to life before (without mask, without social distancing, etc.)
Kasai Oriental	Higher Education and/or University	No	Insufficient data on the safety of the new vaccine			Yes	37	18-55 years old	Male	Christian		Doctor		Married	Urban	No	.			No	Yes, and I am more at risk than others	No			Yes	Positive	10	No risk	Strongly Agree	Strongly Agree	Strongly Agree	Strongly Agree	Strongly Agree	Strongly Agree	Strongly Agree	Strongly Agree	Strongly Agree	Strongly Agree	Strongly Agree	No	Yes	Radio		Recos /CAC		No	Nope	No
Kasai Oriental	Higher Education and/or University	No				Yes	38	18-55 years old	Male	Christian		Doctor		Married	Urban	No	.			No	Yes, and I have the same level of risk as other people	No			Yes	Negative	11	No risk	Agree	Agree	Partially Agree	Agree	Partially Agree	Agree	Partially Agree	Agree	Partially Agree	Agree	Partially Agree	No	Yes	Recos /CAC		Recos /CAC		Yes	Yes	One	To not die To facilitate my journey
Kasai Oriental	Higher Education and/or University	No				Yes	39	18-55 years old	Female	Christian		Doctor		Married	Urban	Yes	Others (specify) Cholera vaccine Yellow fever vaccine	VAT	24	No	Do not know	Do not know			Yes	Negative	17	No risk	Strongly Agree	Strongly Agree	Agree	Agree	Agree	Agree	Agree	Agree	Agree	Strongly Agree	Strongly Agree	Yes	Yes	Recos /CAC		Recos /CAC		No	Yes	Two
Kasai Oriental	Secondary	No				Yes	28	18-55 years old	Male	Christian		Doctor		Married	Urban	No	.			No	No	No			No			No risk	Strongly Agree	Agree	Agree	Agree	Agree	Agree	Agree	Strongly Agree	Partially Agree	Agree	Partially Agree	Yes	Yes	Radio		Recos /CAC		Yes	Yes	One	To protect yourself and others To help stop the spread of the virus
Kasai Oriental	Higher Education and/or University	No	Insufficient data on the safety of the new vaccine			Yes	37	18-55 years old	Male	Christian		Nurse		Married	Urban	No	.			Do not know	Do not know	No			No			Small	Partially Agree	Partially Agree	Agree	Partially Agree	Agree	Agree	Partially Agree	Agree	Partially Agree	Partially Agree	Partially Agree	Yes	Yes	Radio		Radio		Yes	Yes	No
Kasai Oriental	Higher Education and/or University	No	Insufficient data on the safety of the new vaccine			Yes	41	18-55 years old	Male	Christian		Nurse		Married	Urban	No	.			Do not know	Do not know	No			Yes	Negative	16	No risk	Agree	Partially Agree	Partially Agree	Partially Agree	Agree	Agree	Agree	Agree	Agree	Agree	Agree	No	Yes	Recos /CAC		Recos /CAC		Yes	Yes	No
Kasai Oriental	Higher Education and/or University	No	Concerned regarding vaccine side effects			Yes	27	18-55 years old	Male	Christian		Nurse		Married	Urban	No	.			Do not know	Yes, and I am more at risk than others	No			No			No risk	Agree	Partially Agree	Agree	Agree	Agree	Agree	Strongly Agree	Agree	Agree	Agree	Agree	No	Yes	Recos /CAC		Recos /CAC		Yes	Nope	No
Kasai Oriental	Higher Education and/or University	No				Yes	41	18-55 years old	Male	Christian		Nurse		Married	Urban	No	.			No	No	No			No			No risk	Agree	Agree	Agree	Agree	Agree	Agree	Agree	Partially Agree	Partially Agree	Agree	Agree	No	Yes	Recos /CAC		Recos /CAC		Yes	Yes	One	To not die Belief in vaccination and science To help stop the spread of the virus
Kasai Oriental	Higher Education and/or University	No	Insufficient data on the safety of the new vaccine			Yes	27	18-55 years old	Male	Christian		Nurse		Married	Urban	No	.			No	Do not know	No			No			Moderate	Agree	Partially Agree	Disagree	Agree	Partially Agree	Agree	Agree	Agree	Agree	Agree	Agree	No	No			Recos /CAC		Yes	Nope	No
Kasai Oriental	Secondary	No				Yes	74	Over 55 years old	Male	Christian		Doctor		Married	Urban	No	.			No	No	No			No			No risk	Agree	Agree	Strongly Agree	Agree	Strongly Agree	Agree	Agree	Agree	Agree	Agree	Agree	Yes	Yes	Recos /CAC		Recos /CAC		Yes	Yes	One	To protect yourself and others To help stop the spread of the virus
Kasai Oriental	Higher Education and/or University	No				Yes	35	18-55 years old	Male	Christian		Others	ADMINISTRATOR MANAGER	Married	Urban	No	.			No	Yes, and I have the same level of risk as other people	No			No			Small	Strongly Agree	Strongly Agree	Strongly Agree	Strongly Agree	Strongly Agree	Strongly Agree	Strongly Agree	Strongly Agree	Strongly Agree	Agree	Agree	No	Yes	Recos /CAC		Recos /CAC		Yes	Yes	One	To not die To return to the life before (without a mask, without social distancing, etc.) To protect yourself and protect others
Kasai Oriental	Secondary	No				Yes	40	18-55 years old	Female	Musulmane		Others	ROOM MAID	Divorced/Separated	Urban	No	.			Yes	Do not know	Do not know			No			High	Agree	Strongly Agree	Agree	Strongly Agree	Strongly Agree	Strongly Agree	Strongly Agree	Strongly Agree	Strongly Agree	Strongly Agree	Strongly Agree	No	Yes	Recos /CAC		Recos /CAC		Yes	Yes	One	To protect yourself and others Belief in vaccination and science To help stop the spread of the virus To return to life before (without a mask, without social distancing, etc.) To not die
Kasai Oriental	Secondary	No	I do not perceive myself to be at high risk for COVID-19 infection			Yes	59	Over 55 years old	Male	Without religion		Others	Receptionist	Married	Urban	No	.			Yes	Yes, and I am more at risk than others	No			No			No risk	Partially Agree	Partially Agree	Partially Agree	Partially Agree	Partially Agree	Partially Agree	Partially Agree	Partially Agree	Partially Agree	Partially Agree	Partially Agree	Yes	No			Recos /CAC		Yes	Nope	No
Kasai Oriental	Secondary	No				Yes	43	18-55 years old	Male	Without religion		Others	SENTINEL	Divorced/Separated	Urban	No	.			No	No	Yes	Perform a laboratory examination		Yes	Positive	12	No risk	Strongly Agree	Strongly Agree	Strongly Agree	Strongly Agree	Strongly Agree	Strongly Agree	Strongly Agree	Strongly Agree	Strongly Agree	Strongly Agree	Strongly Agree	Yes	Yes	Recos /CAC		Recos /CAC		No	Nope	One	To protect yourself and protect others To return to life before (without mask, without social distancing, etc.)
Kasai Oriental	Primary	No				Yes	49	18-55 years old	Male	Christian		Doctor		Married	Urban	No	.			No	No	No			No			No risk	Strongly Agree	Agree	Partially Agree	Agree	Agree	Agree	Partially Agree	Strongly Agree	Strongly Agree	Agree	Agree	Yes	Yes	Recos /CAC		Radio		Yes	Yes	One	To protect yourself and others To help stop the spread of the virus
Kasai Oriental	Higher Education and/or University	No				Yes	37	18-55 years old	Female	Christian		Nurse		Married	Urban	No	.			No	Yes, and I am more at risk than others	Yes	Take treatment for COVID-19		Yes	Negative	8	High	Strongly Agree	Strongly Agree	Strongly Agree	Strongly Agree	Strongly Agree	Strongly Agree	Strongly Agree	Strongly Agree	Strongly Agree	Strongly Agree	Strongly Agree	Yes	Yes	Recos /CAC		Recos /CAC		Yes	Yes	Two
Kasai Oriental	Secondary	No				Yes	30	18-55 years old	Female	Christian		Nurse		Married	Urban	No	.			Yes	Yes, and I am more at risk than others	No			No			Small	Agree	Agree	Agree	Agree	Agree	Agree	Agree	Agree	Agree	Agree	Agree	No	No			Church		Yes	Yes	Two
Kasai Oriental	Secondary	No				Yes	49	18-55 years old	Male	Christian		Others	RECO	Married	Urban	No	.			No	Yes, and I have the same level of risk as other people	Yes	Perform a laboratory examination		Yes	Negative	5	Small	Agree	Agree	Agree	Agree	Strongly Agree	Strongly Agree	Strongly Agree	Strongly Agree	Strongly Agree	Strongly Agree	Agree	No	Yes	Recos /CAC		Recos /CAC		Yes	Yes	One	To protect yourself and others Belief in vaccination and science To help stop the spread of the virus To return to life before (without a mask, without social distancing, etc.) To not die
Kasai Oriental	Secondary	No				Yes	51	18-55 years old	Male	Without religion		Nurse		Married	Urban	No	.			No	Yes, and I have the same level of risk as other people	Yes	Perform a laboratory examination		Yes	Negative	9	Small	Strongly Agree	Agree	Agree	Agree	Agree	Agree	Agree	Agree	Agree	Agree	Agree	No	No			Recos /CAC		Yes	Yes	One	To protect yourself and others Belief in vaccination and science To help stop the spread of the virus To return to life before (without a mask, without social distancing, etc�) To facilitate my journey To not die
Kasai Oriental	Higher Education and/or University	No				Yes	47	18-55 years old	Male	Christian		Nurse		Married	Urban	No	.			No	Yes, and I have the same level of risk as other people	No			No			No risk	Strongly Agree	Strongly Agree	Strongly Agree	Strongly Agree	Strongly Agree	Strongly Agree	Strongly Agree	Agree	Strongly Disagre	Strongly Agree	Strongly Agree	No	Yes	Radio		Radio		No	Yes	One	To protect yourself and others
Kasai Oriental	Secondary	No	I perceive myself as not being at considerable risk of developing complications if I am infected wit			Yes	41	18-55 years old	Female	Christian		Others	cashier	Married	Urban	No	.			No	No	No			No			No risk	Strongly Agree	Partially Agree	Partially Agree	Strongly Agree	Strongly Agree	Strongly Agree	Strongly Agree	Partially Agree	Strongly Disagre	Agree	Strongly Agree	Yes	Yes	Posters / billboards / banners / flyers		Radio		Yes	Yes	No
Kasai Oriental	Higher Education and/or University	No				Yes	29	18-55 years old	Female	Christian		Others	Public relations officer	Married	Urban	Yes	Others (to be specified)	VAT (TIDI)	12	No	No	No			No			No risk	Agree	Agree	Strongly Agree	Strongly Agree	Agree	Agree	Agree	Agree	Strongly Agree	Strongly Agree	Strongly Agree	No	Yes	Recos /CAC		Recos /CAC		No	Yes	One	Belief in vaccination and science
Kasai Oriental	Higher Education and/or University	No	God's protection is enough, there is no need for a vaccine			Yes	25	18-55 years old	Male	Christian		Others	Pharmacy Technician	Married	Urban	No	.			No	Yes, and I have the same level of risk as other people	No			No			No risk	Strongly Agree	Strongly Agree	Strongly Agree	Strongly Agree	Agree	Strongly Agree	Strongly Agree	Agree	Agree	Strongly Agree	Strongly Agree	No	Yes	Radio		Radio		No	Yes	No
Kasai Oriental	Secondary	No				Yes	55	18-55 years old	Male	Christian		Others	Gardener	Married	Urban	No	.			No	No	No			No			High	Strongly Agree	Agree	Strongly Agree	Strongly Agree	Strongly Agree	Agree	Strongly Agree	Partially Agree	Partially Agree	Agree	Strongly Agree	No	Yes	Recos /CAC		Recos /CAC		No	Yes	One	To protect yourself and others
Kasai Oriental	Primary	No	God's protection is enough, there is no need for a vaccine			Yes	53	18-55 years old	Female	Christian		Others	Technicienne de surface	Widowed	Urban	No	.			No	No	No			No			No risk	Strongly Agree	Strongly Agree	Strongly Agree	Strongly Agree	Agree	Agree	Agree	Agree	Strongly Disagre	Strongly Disagre	Partially Agree	No	Yes	Recos /CAC		Health facilities or health workers		Yes	Yes	No
Kasai Oriental	Secondary	No	Concerned regarding vaccine side effects			Yes	59	Over 55 years old	Female	Christian		Others	Technicienne de surface	Widowed	Urban	No	.			Yes	Do not know	No			No			No risk	Strongly Disagre	Agree	Partially Agree	Agree	Agree	Agree	Strongly Agree	Agree	Agree	Partially Agree	Agree	No	Yes	Recos /CAC		Health facilities or health workers		No	Nope	No
Kasai Oriental	Higher Education and/or University	No				Yes	53	18-55 years old	Male	Christian		Nurse		Married	Urban	No	.			No	Yes, and I have the same level of risk as other people	No			No			High	Strongly Agree	Strongly Agree	Strongly Agree	Strongly Agree	Agree	Agree	Strongly Agree	Strongly Disagre	Strongly Disagre	Strongly Agree	Strongly Disagre	No	Yes	Radio		Radio		Yes	Yes	One	To protect yourself and others
Kasai Oriental	Higher Education and/or University	No	I do not perceive myself to be at high risk for COVID-19 infection			Yes	32	18-55 years old	Female	Christian		Others	Secretaire	Married	Urban	Yes	Others (to be specified)	VAT (TIDI)	2	No	No	Do not know			No			No risk	Strongly Disagre	Strongly Disagre	Strongly Disagre	Strongly Agree	Strongly Disagre	Strongly Disagre	Strongly Disagre	Strongly Agree	Strongly Agree	Strongly Disagre	Strongly Disagre	Yes	Yes	Health facilities or health workers		Health facilities or health workers		Yes	Nope	No
Kasai Oriental	Secondary	No	God's protection is enough, there is no need for a vaccine			Yes	38	18-55 years old	Female	Christian		Others	Technicienne de surface	Married	Urban	Yes	Others (to be specified)	VAT (TIDI)	18	No	No	No			No			No risk	Strongly Agree	Strongly Agree	Agree	Agree	Agree	Agree	Strongly Agree	Agree	Strongly Disagre	Strongly Agree	Agree	No	No			Health facilities or health workers		No	Yes	No
Kasai Oriental	Secondary	No				Yes	49	18-55 years old	Male	Christian		Others	Guardian	Married	Urban	No	.			No	No	No			No			High	Strongly Agree	Strongly Agree	Strongly Agree	Strongly Agree	Agree	Strongly Agree	Strongly Agree	Strongly Agree	Agree	Strongly Agree	Strongly Agree	Yes	Yes	Radio		Health facilities or health workers		No	Yes	One	To facilitate my journey To protect myself and others
Kasai Oriental	Secondary	No				Yes	53	18-55 years old	Male	Christian		Others	Guardian	Married	Urban	No	.			Yes	No	No			No			High	Strongly Agree	Strongly Agree	Strongly Agree	Agree	Agree	Agree	Agree	Strongly Disagre	Strongly Agree	Strongly Agree	Strongly Agree	No	Yes	Health facilities or health workers		Recos /CAC		Yes	Yes	One	To protect yourself and others
Kasai Oriental	Secondary	No				Yes	45	18-55 years old	Male	Christian		Others	Guardian	Married	Urban	No	.			No	Yes, and I have the same level of risk as other people	No			No			High	Strongly Agree	Strongly Agree	Agree	Strongly Agree	Agree	Agree	Strongly Agree	Partially Agree	Strongly Disagre	Strongly Agree	Strongly Agree	No	Yes	Recos /CAC		Recos /CAC		No	Yes	One	To protect yourself and others
Kasai Oriental	Higher Education and/or University	No	Concern regarding vaccine ineffectiveness			Yes	52	18-55 years old	Male	Christian		Doctor		Married	Urban	Yes	Yellow fever vaccine		24	No	Yes, and I have the same level of risk as other people	No			Yes	Negative	6	Moderate	Strongly Agree	Strongly Agree	Agree	Agree	Disagree	Disagree	Agree	Strongly Disagre	Disagree	Strongly Agree	Strongly Agree	Yes	Yes	Health facilities or health workers		Health facilities or health workers		Yes	Yes	No
Kasai Oriental	Secondary	No				Yes	55	18-55 years old	Female	Christian		Nurse		Married	Urban	No	.			No	Yes, and I am more at risk than others	No			No			Moderate	Agree	Agree	Partially Agree	Agree	Agree	Agree	Agree	Strongly Disagre	Strongly Disagre	Strongly Disagre	Agree	Yes	Yes	Health facilities or health workers		Radio		Yes	Yes	One	To protect yourself and others Belief in vaccination and science To help stop the spread of the virus
Kasai Oriental	Higher Education and/or University	No				Yes	37	18-55 years old	Male	Christian		Laboratory Technician		Married	Urban	No	.			No	Yes, and I am more at risk than others	Yes	Others (to be specified)	Self-medication	Yes	Negative	11	High	Partially Agree	Partially Agree	Disagree	Partially Agree	Partially Agree	Partially Agree	Partially Agree	Disagree	Partially Agree	Strongly Disagre	Partially Agree	Yes	Yes	Radio		Recos /CAC		No	Yes	One	To protect yourself and others
Kasai Oriental	Secondary	No	Insufficient data on the safety of the new vaccine			Yes	47	18-55 years old	Male	Christian		Laboratory Technician		Married	Urban	No	.			Yes	Yes, and I have the same level of risk as other people	Yes	Others (to be specified)	Self-medication	No			High	Strongly Disagre	Strongly Disagre	Strongly Disagre	Strongly Disagre	Strongly Disagre	Disagree	Strongly Disagre	Disagree	Disagree	Disagree	Strongly Disagre	Yes	Yes	Radio		Radio		No	Yes	No
Kasai Oriental	Higher Education and/or University	No	Insufficient data on the safety of the new vaccine			Yes	37	18-55 years old	Male	Christian		Laboratory Technician		Married	Urban	No	.			No	Yes, and I have the same level of risk as other people	No			Yes	Negative	2	High	Strongly Disagre	Strongly Disagre	Strongly Disagre	Strongly Disagre	Strongly Disagre	Strongly Disagre	Strongly Disagre	Strongly Disagre	Strongly Disagre	Strongly Disagre	Strongly Disagre	No	Yes	Health facilities or health workers		Radio		Yes	Yes	No
Kasai Oriental	Secondary	No	Previous adverse reaction to any vaccine			Yes	46	18-55 years old	Female	Christian		Midwife		Married	Urban	No	.			Yes	Yes, and I have the same level of risk as other people	Yes	Nothing		No			High	Strongly Disagre	Strongly Disagre	Strongly Disagre	Strongly Disagre	Strongly Disagre	Strongly Disagre	Strongly Disagre	Strongly Disagre	Strongly Disagre	Strongly Disagre	Strongly Disagre	No	Yes	Health facilities or health workers		Church		No	Nope	No
Kasai Oriental	Higher Education and/or University	No	Concerned regarding vaccine side effects			Yes	32	18-55 years old	Female	Christian		Nurse		Married	Urban	Yes	Others (to be specified)	wat	36	No	Yes, and I have the same level of risk as other people	No			No			High	Strongly Disagre	Strongly Disagre	Strongly Disagre	Strongly Disagre	Strongly Disagre	Strongly Disagre	Strongly Disagre	Strongly Disagre	Strongly Disagre	Strongly Disagre	Strongly Disagre	Yes	Yes	Radio		Television		Yes	Nope	No
Kasai Oriental	Secondary	No				Yes	37	18-55 years old	Female	Christian		Doctor		Married	Urban	No	.			No	No	No			No			No risk	Agree	Strongly Agree	Agree	Agree	Agree	Agree	Strongly Agree	Agree	Strongly Agree	Strongly Agree	Agree	Yes	Yes	Recos /CAC		Recos /CAC		Yes	Yes	One	To help stop the spread of the virus To protect yourself and others
Kasai Oriental	Higher Education and/or University	No				Yes	41	18-55 years old	Male	Christian		Nurse		Married	Urban	Yes	Yellow fever vaccine		12	No	Yes, and I have the same level of risk as other people	No			Yes	Negative	6	Small	Strongly Agree	Strongly Agree	Strongly Agree	Strongly Agree	Strongly Agree	Strongly Agree	Strongly Agree	Strongly Agree	Strongly Agree	Strongly Agree	Strongly Agree	Yes	Yes	Health facilities or health workers		Health facilities or health workers		Yes	Yes	One	To protect yourself and others To help stop the spread of the virus To return to life before (without mask, without social distancing, etc�) To facilitate my trip
Kasai Oriental	Secondary	No				Yes	70	Over 55 years old	Male	Without religion		Others	SENTINEL	Widowed	Urban	No	.			Yes	Yes, and I have the same level of risk as other people	No			No			High	Strongly Agree	Strongly Agree	Strongly Agree	Strongly Agree	Strongly Agree	Strongly Agree	Strongly Agree	Strongly Agree	Strongly Agree	Strongly Agree	Strongly Agree	No	No			Church		No	Yes	Two
Kasai Oriental	Secondary	No	Insufficient data on the safety of the new vaccine			Yes	43	18-55 years old	Male	Christian		Others	SENTINEL	Married	Urban	No	.			Do not know	Do not know	Do not know			Yes	Negative	15	Small	Strongly Agree	Strongly Agree	Strongly Agree	Strongly Agree	Strongly Agree	Strongly Agree	Strongly Agree	Strongly Agree	Strongly Agree	Strongly Agree	Strongly Agree	No	No			Recos /CAC		No	Yes	No
Kasai Oriental	Higher Education and/or University	No				Yes	49	18-55 years old	Female	Christian		Midwife		Married	Urban	Yes	Others (to be specified)	VAT	5	Yes	Yes, and I am more at risk than others	No			Yes	Positive	9	Small	Agree	Agree	Agree	Agree	Agree	Agree	Agree	Agree	Agree	Agree	Agree	No	Yes	Health facilities or health workers		Health facilities or health workers		Yes	Yes	Two
Kasai Oriental	Higher Education and/or University	No				Yes	31	18-55 years old	Male	Christian		Nurse		Married	Urban	No	.			No	Yes, and I am more at risk than others	Yes	Perform a laboratory examination		Yes	Negative	13	High	Strongly Agree	Strongly Agree	Strongly Agree	Strongly Agree	Strongly Agree	Strongly Agree	Strongly Agree	Strongly Agree	Strongly Agree	Strongly Agree	Strongly Agree	No	Yes	Recos /CAC		Recos /CAC		Yes	Yes	Two
Kasai Oriental	Secondary	No				Yes	43	18-55 years old	Male	Christian		Nurse		Married	Urban	No	.			No	Yes, and I am more at risk than others	No			No			High	Agree	Agree	Agree	Agree	Agree	Agree	Partially Agree	Strongly Disagre	Strongly Disagre	Disagree	Agree	No	Yes	Health facilities or health workers		Health facilities or health workers		Yes	Yes	One	To protect yourself and others Belief in vaccination and science To help stop the spread of the virus
Kasai Oriental	Secondary	No				Yes	46	18-55 years old	Male	Christian		Laboratory Technician		Married	Urban	No	.			No	Yes, and I am more at risk than others	No			No			Moderate	Agree	Agree	Agree	Agree	Agree	Agree	Partially Agree	Strongly Disagre	Strongly Disagre	Strongly Disagre	Strongly Disagre	Yes	Yes	Health facilities or health workers		Radio		Yes	Yes	One	To protect yourself and others Belief in vaccination and science To help stop the spread of the virus
Kasai Oriental	Secondary	No				Yes	42	18-55 years old	Male	Christian		Nurse		Married	Urban	No	.			No	Yes, and I am more at risk than others	No			No			Moderate	Agree	Agree	Agree	Partially Agree	Agree	Agree	Partially Agree	Strongly Disagre	Strongly Disagre	Disagree	Partially Agree	Yes	Yes	Health facilities or health workers		Radio		Yes	Yes	One	To protect yourself and others Belief in vaccination and science To help stop the spread of the virus
Kasai Oriental	Secondary	No				Yes	49	18-55 years old	Female	Christian		Midwife		Married	Urban	No	.			No	Yes, and I am more at risk than others	No			No			High	Agree	Agree	Agree	Agree	Agree	Agree	Agree	Partially Agree	Strongly Disagre	Strongly Disagre	Disagree	Yes	Yes	Health facilities or health workers		Radio		Yes	Yes	One	To protect yourself and others Belief in vaccination and science To help stop the spread of the virus
Kasai Oriental	Secondary	No				Yes	49	18-55 years old	Female	Christian		Nurse		Cohabitate	Urban	No	.			Yes	Yes, and I am more at risk than others	Yes	Take treatment for COVID-19		Yes	Negative	10	High	Strongly Agree	Strongly Agree	Strongly Agree	Strongly Agree	Strongly Agree	Strongly Agree	Strongly Agree	Strongly Agree	Strongly Agree	Strongly Agree	Strongly Agree	No	Yes	Health facilities or health workers		Health facilities or health workers		Yes	Yes	Two
Kasai Oriental	Primary	No				Yes	35	18-55 years old	Female	Christian		Doctor		Married	Urban	No	.			No	No	No			No			No risk	Strongly Agree	Agree	Strongly Agree	Agree	Strongly Agree	Agree	Agree	Strongly Agree	Agree	Agree	Agree	Yes	Yes	Recos /CAC		Radio		Yes	Yes	One	To protect yourself and others To help stop the spread of the virus
Kasai Oriental	Higher Education and/or University	No	Insufficient data on the safety of the new vaccine			Yes	65	Over 55 years old	Male	Christian		Others	Administrator	Married	Urban	No	.			No	Yes, and I have the same level of risk as other people	No			Yes	Negative	5	Small	Agree	Agree	Disagree	Agree	Agree	Agree	Partially Agree	Disagree	Partially Agree	Agree	Strongly Agree	No	Yes	Radio		Radio		Yes	Nope	No
Kasai Oriental	Higher Education and/or University	No	Insufficient data on the safety of the new vaccine			Yes	34	18-55 years old	Female	Christian		Nurse		Married	Urban	No	.			No	Yes, and I have the same level of risk as other people	No			No			High	Strongly Agree	Agree	Agree	Partially Agree	Partially Agree	Partially Agree	Agree	Strongly Disagre	Strongly Disagre	Agree	Strongly Agree	No	No			Others	Ras	No	Yes	No
Kasai Oriental	Higher Education and/or University	No	Insufficient data on the safety of the new vaccine			Yes	52	18-55 years old	Male	Christian		Nurse		Married	Urban	No	.			No	Yes, and I am more at risk than others	Yes	Perform a laboratory examination		No			Small	Strongly Agree	Strongly Agree	Agree	Agree	Partially Agree	Agree	Agree	Strongly Agree	Disagree	Agree	Agree	Yes	Yes	Radio		Radio		Yes	Yes	No
Kasai Oriental	Higher Education and/or University	No	Concern regarding vaccine ineffectiveness			Yes	38	18-55 years old	Male	Christian		Nurse		Married	Urban	No	.			No	No	No			No			No risk	Agree	Agree	Strongly Agree	Strongly Agree	Agree	Partially Agree	Partially Agree	Partially Agree	Partially Agree	Strongly Agree	Strongly Agree	Yes	No			Radio		No	Nope	No
Kasai Oriental	Higher Education and/or University	No				Yes	54	18-55 years old	Female	Christian		Nurse		Married	Urban	No	.			No	Yes, and I am more at risk than others	No			No			High	Strongly Agree	Agree	Agree	Partially Agree	Partially Agree	Partially Agree	Partially Agree	Strongly Agree	Agree	Agree	Agree	Yes	Yes	Radio		Radio		Yes	Yes	Two
Kasai Oriental	Higher Education and/or University	No				Yes	36	18-55 years old	Female	Christian		Nurse		Married	Urban	No	.			No	Yes, and I am more at risk than others	No			No			No risk	Agree	Agree	Partially Agree	Partially Agree	Partially Agree	Partially Agree	Partially Agree	Strongly Agree	Strongly Disagre	Agree	Strongly Agree	No	Yes	Health facilities or health workers		Family or community members		Yes	Yes	One	To protect yourself and others To help stop the spread of the virus
Kasai Oriental	Secondary	No	Concerned regarding vaccine side effects			Yes	33	18-55 years old	Female	Christian		Nurse		Married	Urban	No	.			No	Yes, and I am more at risk than others	No			No			High	Strongly Agree	Strongly Agree	Partially Agree	Partially Agree	Partially Agree	Partially Agree	Partially Agree	Strongly Agree	Disagree	Strongly Agree	Strongly Agree	Yes	Yes	Health facilities or health workers		Health facilities or health workers		Yes	Yes	No
Kasai Oriental	Primary	No	Insufficient data on the safety of the new vaccine			Yes	54	18-55 years old	Female	Christian		Others	Waitress	Widowed	Urban	No	.			No	Yes, and I am more at risk than others	No			No			Moderate	Agree	Agree	Partially Agree	Agree	Partially Agree	Partially Agree	Partially Agree	Agree	Disagree	Partially Agree	Strongly Agree	Yes	Yes	Health facilities or health workers		Health facilities or health workers		Yes	Yes	No
Kasai Oriental	Higher Education and/or University	No	Concerned regarding vaccine side effects			Yes	35	18-55 years old	Female	Christian		Nurse		Married	Urban	No	.			No	Yes, and I have the same level of risk as other people	No			Yes	Positive	12	High	Strongly Disagre	Strongly Disagre	Strongly Disagre	Strongly Disagre	Strongly Disagre	Strongly Disagre	Strongly Disagre	Strongly Disagre	Strongly Disagre	Strongly Disagre	Strongly Disagre	Yes	Yes	Health facilities or health workers		Radio		Yes	Yes	No
Kasai Oriental	Higher Education and/or University	No	Concerned regarding vaccine side effects			Yes	52	18-55 years old	Female	Christian		Midwife		Married	Urban	No	.			No	Yes, and I am more at risk than others	No			No			High	Strongly Disagre	Strongly Disagre	Strongly Disagre	Strongly Disagre	Strongly Disagre	Strongly Disagre	Strongly Disagre	Strongly Disagre	Strongly Disagre	Strongly Disagre	Strongly Disagre	Yes	Yes	Radio		Radio		No	Yes	No
Kasai Oriental	Higher Education and/or University	No				Yes	38	18-55 years old	Male	Christian		Others	ADMINISTRATOR MANAGER	Married	Urban	No	.			No	Yes, and I have the same level of risk as other people	No			No			Moderate	Strongly Agree	Strongly Agree	Strongly Agree	Strongly Agree	Strongly Agree	Strongly Agree	Strongly Agree	Strongly Agree	Strongly Agree	Strongly Agree	Strongly Agree	No	No			Recos /CAC		Yes	Yes	One	To not die To return to life before (without mask, without social distancing, etc.)
Kasai Oriental	Secondary	No				Yes	60	Over 55 years old	Female	Christian		Midwife		Widowed	Urban	No	.			Yes	Yes, and I have the same level of risk as other people	No			No			Small	Strongly Agree	Strongly Agree	Strongly Agree	Strongly Agree	Strongly Agree	Strongly Agree	Strongly Agree	Strongly Agree	Strongly Agree	Strongly Agree	Strongly Agree	No	Yes	Health facilities or health workers		Recos /CAC		Yes	Yes	One	To not die
Kasai Oriental	Higher Education and/or University	No				Yes	44	18-55 years old	Male	Christian		Nurse		Married	Urban	No	.			No	Yes, and I am more at risk than others	No			No			High	Partially Agree	Partially Agree	Partially Agree	Partially Agree	Agree	Partially Agree	Partially Agree	Strongly Disagre	Strongly Disagre	Disagree	Agree	Yes	Yes	Health facilities or health workers		Health facilities or health workers		Yes	Yes	One	To protect yourself and others Belief in vaccination and science To help stop the spread of the virus
Kasai Oriental	Secondary	No				Yes	51	18-55 years old	Female	Christian		Pharmacist		Married	Urban	No	.			Yes	Yes, and I am more at risk than others	Yes	Take treatment for COVID-19		Yes	Positive	24	Moderate	Agree	Strongly Agree	Strongly Agree	Strongly Agree	Strongly Agree	Strongly Agree	Strongly Agree	Strongly Agree	Strongly Agree	Strongly Agree	Strongly Agree	No	No			Recos /CAC		Yes	Yes	One	To not die To protect yourself and others
Kasai Oriental	Higher Education and/or University	No				Yes	26	18-55 years old	Female	Christian		Nurse		Married	Urban	Yes	Others (to be specified)	VAT	9	Yes	Yes, and I have the same level of risk as other people	Yes	Perform a laboratory examination		Yes	Negative	9	Small	Strongly Agree	Strongly Agree	Strongly Agree	Strongly Agree	Strongly Agree	Strongly Agree	Strongly Agree	Strongly Agree	Strongly Agree	Strongly Agree	Strongly Agree	Yes	Yes	Health facilities or health workers		Church		Yes	Yes	Two
Kasai Oriental	Secondary	No				Yes	70	Over 55 years old	Male	Christian		Nurse		Married	Urban	No	.			Yes	Yes, and I have the same level of risk as other people	No			No			High	Agree	Agree	Agree	Agree	Agree	Agree	Agree	Agree	Agree	Agree	Agree	Yes	No			Recos /CAC		Yes	Yes	Two
Kasai Oriental	Primary	No				Yes	44	18-55 years old	Male	Christian		Doctor		Married	Urban	No	.			No	No	No			No			No risk	Agree	Agree	Agree	Partially Agree	Agree	Agree	Agree	Agree	Agree	Agree	Agree	Yes	Yes	Radio		Recos /CAC		Yes	Yes	One	To protect yourself and others To help stop the spread of the virus
Kasai Oriental	Secondary	No				Yes	33	18-55 years old	Male	Christian		Nurse		Married	Urban	No	.			No	Yes, and I am more at risk than others	Yes	Nothing		No			High	Agree	Partially Agree	Partially Agree	Partially Agree	Agree	Partially Agree	Partially Agree	Strongly Disagre	Strongly Disagre	Strongly Disagre	Agree	Yes	Yes	Health facilities or health workers		Radio		Yes	Yes	One	To protect yourself and others Belief in vaccination and science To help stop the spread of the virus
Kasai Oriental	Higher Education and/or University	No				Yes	48	18-55 years old	Male	Christian		Doctor		Divorced/Separated	Urban	No	.			No	Yes, and I am more at risk than others	No			No			High	Agree	Strongly Agree	Disagree	Agree	Strongly Agree	Agree	Agree	Agree	Strongly Agree	Agree	Agree	No	No			Radio		Yes	Yes	Two
Kasai Oriental	Primary	No				Yes	33	18-55 years old	Female	Christian		Doctor		Married	Urban	No	.			No	No	No			No			No risk	Strongly Agree	Agree	Agree	Agree	Agree	Agree	Agree	Strongly Agree	Strongly Agree	Strongly Agree	Agree	Yes	Yes	Recos /CAC		Recos /CAC		Yes	Yes	One	To protect yourself and others To help stop the spread of the virus
Kasai Oriental	Secondary	No				Yes	30	18-55 years old	Male	Christian		Others	Receptionniste	Married	Urban	No	.			No	Yes, and I have the same level of risk as other people	No			No			Moderate	Partially Agree	Agree	Agree	Agree	Agree	Partially Agree	Partially Agree	Strongly Disagre	Strongly Disagre	Disagree	Partially Agree	Yes	Yes	Health facilities or health workers		Radio		Yes	Yes	One	To protect yourself and others To help stop the spread of the virus Belief in vaccination and science
Kasai Oriental	Higher Education and/or University	No				Yes	37	18-55 years old	Female	Christian		Doctor		Married	Urban	Yes	Yellow fever vaccine Other (specify)	VAT	10	No	Yes, and I have the same level of risk as other people	No			No			High	Agree	Strongly Agree	Partially Agree	Agree	Strongly Agree	Partially Agree	Agree	Strongly Agree	Agree	Agree	Agree	No	Yes	Social networks		Social networks		No	Yes	Two
Kasai Oriental	Secondary	No				Yes	55	18-55 years old	Male	Christian		Nurse		Married	Urban	No	.			Yes	Yes, and I am more at risk than others	Yes	Take treatment for COVID-19		Yes	Negative	7	High	Strongly Agree	Agree	Agree	Agree	Agree	Agree	Partially Agree	Strongly Disagre	Strongly Disagre	Strongly Disagre	Agree	Yes	Yes	Health facilities or health workers		Radio		Yes	Yes	Two
Kasai Oriental	Secondary	No				Yes	37	18-55 years old	Female	Christian		Nurse		Married	Urban	No	.			No	Yes, and I am more at risk than others	Yes	Nothing		No			High	Agree	Agree	Partially Agree	Partially Agree	Disagree	Agree	Strongly Disagre	Strongly Disagre	Strongly Disagre	Disagree	Partially Agree	Yes	Yes	Health facilities or health workers		Health facilities or health workers		Yes	Yes	One	To protect yourself and others To help stop the spread of the virus Belief in vaccination and science
Kasai Oriental	Secondary	No				Yes	48	18-55 years old	Female	Christian		Midwife		Married	Urban	No	.			No	Yes, and I am more at risk than others	No			No			High	Agree	Agree	Agree	Agree	Agree	Partially Agree	Disagree	Strongly Disagre	Strongly Disagre	Strongly Disagre	Partially Agree	Yes	Yes	Health facilities or health workers		Radio		Yes	Yes	One	To protect yourself and others Belief in vaccination and science To help stop the spread of the virus
Kasai Oriental	Primary	No				Yes	60	Over 55 years old	Female	Christian		Others	Waitress	Married	Urban	No	.			No	Yes, and I am more at risk than others	No			No			Moderate	Strongly Agree	Strongly Agree	Strongly Agree	Agree	Agree	Agree	Strongly Disagre	Strongly Disagre	Strongly Disagre	Disagree	Agree	Yes	Yes	Health facilities or health workers		Health facilities or health workers		Yes	Yes	One	To protect yourself and others Belief in vaccination and science To help stop the spread of the virus
Kasai Oriental	Higher Education and/or University	No	Concerned regarding vaccine side effects			Yes	53	18-55 years old	Female	Musulmane		Nurse		Married	Urban	No	.			Yes	Yes, and I have the same level of risk as other people	No			Yes	Negative	5	No risk	Strongly Agree	Strongly Agree	Strongly Agree	Agree	Agree	Agree	Agree	Agree	Partially Agree	Strongly Agree	Agree	Yes	Yes	Health facilities or health workers		Health facilities or health workers		Yes	Nope	No
Kasai Oriental	Higher Education and/or University	No				Yes	35	18-55 years old	Male	Christian		Doctor		Married	Urban	Yes	Yellow fever vaccine Cholera vaccine		27	No	Yes, and I have the same level of risk as other people	Yes	Perform a laboratory examination		Yes	Negative	8	Small	Agree	Agree	Agree	Agree	Agree	Agree	Partially Agree	Disagree	Strongly Disagre	Agree	Partially Agree	Yes	Yes	Health facilities or health workers		Health facilities or health workers		Yes	Yes	Two
Kasai Oriental	Secondary	No	Concerned regarding vaccine side effects			Yes	58	Over 55 years old	Female	Christian		Midwife		Widowed	Urban	No	.			Yes	Yes, and I am more at risk than others	No			No			Moderate	Agree	Partially Agree	Agree	Agree	Agree	Agree	Agree	Partially Agree	Partially Agree	Agree	Agree	Yes	Yes	Health facilities or health workers		Health facilities or health workers		Yes	Nope	No
Kasai Oriental	Higher Education and/or University	No				Yes	32	18-55 years old	Female	Christian		Doctor		Married	Urban	Yes	Others (to be specified)	VAT	12	Do not know	Yes, and I have the same level of risk as other people	No			No			High	Strongly Agree	Strongly Agree	Agree	Agree	Agree	Agree	Agree	Agree	Agree	Agree	Agree	No	No			Recos /CAC		Yes	Yes	Two
Kasai Oriental	Higher Education and/or University	No				Yes	28	18-55 years old	Female	Christian		Doctor		Single	Urban	No	.			No	Yes, and I have the same level of risk as other people	No			No			Moderate	Agree	Agree	Agree	Agree	Agree	Agree	Agree	Agree	Agree	Agree	Agree	No	Yes	Health facilities or health workers		Recos /CAC		Yes	Yes	One	To facilitate my journey To protect myself and others
Kasai Oriental	Higher Education and/or University	No				Yes	40	18-55 years old	Male	Without religion		Nurse		Married	Urban	No	.			Do not know	Yes, and I have the same level of risk as other people	No			No			Moderate	Strongly Agree	Strongly Agree	Strongly Agree	Strongly Agree	Strongly Agree	Strongly Agree	Strongly Agree	Strongly Agree	Strongly Agree	Strongly Agree	Strongly Agree	No	Yes	Health facilities or health workers		Recos /CAC		Yes	Yes	One	To protect yourself and others Belief in vaccination and science To help stop the spread of the virus To return to life before (without mask, without social distancing, etc�)
Kasai Oriental	Higher Education and/or University	No	Concern regarding vaccine ineffectiveness			Yes	31	18-55 years old	Male	Christian		Doctor		Married	Urban	No	.			No	No	No			No			No risk	Strongly Agree	Strongly Agree	Strongly Agree	Strongly Agree	Strongly Agree	Strongly Agree	Strongly Agree	Strongly Agree	Strongly Agree	Strongly Agree	Strongly Agree	No	Yes	Health facilities or health workers		Recos /CAC		Yes	Nope	No
Kasai Oriental	Higher Education and/or University	No				Yes	29	18-55 years old	Male	Christian		Nurse		Married	Urban	Yes	Cholera vaccine		52	Yes	Yes, and I am more at risk than others	Yes	Take treatment for COVID-19		Yes	Negative	7	Moderate	Strongly Agree	Strongly Agree	Strongly Agree	Agree	Agree	Agree	Agree	Disagree	Strongly Disagre	Strongly Agree	Partially Agree	Yes	Yes	Health facilities or health workers		Health facilities or health workers		Yes	Yes	Two
Kasai Oriental	Higher Education and/or University	No				Yes	44	18-55 years old	Female	Christian		Doctor		Married	Urban	No	.			No	Yes, and I have the same level of risk as other people	Yes	Perform a laboratory examination		Yes	Negative	13	Moderate	Agree	Agree	Agree	Strongly Agree	Agree	Agree	Partially Agree	Strongly Disagre	Strongly Disagre	Strongly Agree	Partially Agree	Yes	Yes	Health facilities or health workers		Health facilities or health workers		Yes	Yes	One	Belief in vaccination and science To help stop the spread of the virus To return to the life before (without a mask, without social distancing, etc.)
Kasai Oriental	Secondary	No				Yes	25	18-55 years old	Female	Christian		Nurse		Married	Urban	Yes	Others (to be specified)	VAT	10	No	Yes, and I am more at risk than others	No			No			Small	Agree	Agree	Strongly Agree	Partially Agree	Partially Agree	Partially Agree	Strongly Agree	Partially Agree	Strongly Agree	Partially Agree	Strongly Agree	No	Yes	Church		Church		Yes	Yes	One	To not die To return to life before (without mask, without social distancing, etc.)
Kasai Oriental	Secondary	No				Yes	45	18-55 years old	Female	Christian		Nurse		Married	Urban	No	.			Yes	Yes, and I have the same level of risk as other people	No			No			Moderate	Partially Agree	Partially Agree	Agree	Agree	Strongly Agree	Agree	Agree	Partially Agree	Partially Agree	Partially Agree	Agree	Yes	Yes	Church		Church		Yes	Yes	One	To not die To protect yourself and others
Kasai Oriental	Secondary	No				Yes	61	Over 55 years old	Male	Without religion		Others	RECO	Married	Urban	No	.			Yes	Yes, and I have the same level of risk as other people	No			Yes	Negative	13	Small	Agree	Agree	Strongly Agree	Strongly Agree	Agree	Agree	Strongly Agree	Strongly Agree	Strongly Agree	Strongly Agree	Agree	Yes	Yes	Health facilities or health workers		Health facilities or health workers		Yes	Yes	Two
Kasai Oriental	Secondary	No				Yes	61	Over 55 years old	Male	Without religion		Others	RECO	Married	Urban	No	.			Yes	Yes, and I am more at risk than others	No			No			Moderate	Agree	Disagree	Strongly Agree	Strongly Agree	Agree	Agree	Strongly Agree	Agree	Agree	Strongly Agree	Agree	No	No			Recos /CAC		Yes	Yes	Two
Kasai Oriental	Secondary	No				Yes	56	Over 55 years old	Female	Christian		Others	RECO	Married	Urban	Yes	Cholera vaccine		26	Yes	Yes, and I have the same level of risk as other people	Yes	Take treatment for COVID-19		Yes	Positive	11	High	Strongly Agree	Strongly Agree	Strongly Agree	Agree	Agree	Agree	Strongly Agree	Strongly Agree	Agree	Agree	Strongly Agree	Yes	Yes	Recos /CAC		Health facilities or health workers		Yes	Yes	Two
Kasai Oriental	Secondary	No				Yes	34	18-55 years old	Female	Christian		Pharmacist		Widowed	Urban	Yes	Others (to be specified)	VAT	27	Yes	Yes, and I have the same level of risk as other people	Yes	Take treatment for COVID-19		Yes	Negative	20	High	Agree	Agree	Agree	Partially Agree	Agree	Partially Agree	Agree	Agree	Partially Agree	Partially Agree	Partially Agree	Yes	Yes	Health facilities or health workers		Health facilities or health workers		Yes	Yes	Two
Kasai Oriental	Secondary	No				Yes	51	18-55 years old	Male	Christian		Nurse		Divorced/Separated	Urban	No	.			Yes	Yes, and I have the same level of risk as other people	No			No			Moderate	Agree	Strongly Agree	Agree	Strongly Agree	Agree	Strongly Agree	Agree	Strongly Agree	Agree	Agree	Agree	Yes	Yes	Health facilities or health workers		Health facilities or health workers		No	Yes	One	To not die To facilitate my trip To return to life before (without mask, without social distancing, etc�) To help stop the spread of the virus Belief in vaccination and science To protect oneself and others
Kasai Oriental	Primary	No				Yes	71	Over 55 years old	Female	Christian		Others	ROOM MAID	Divorced/Separated	Urban	Yes	Cholera vaccine		27	Yes	Yes, and I am more at risk than others	No			No			High	Agree	Agree	Partially Agree	Partially Agree	Disagree	Partially Agree	Agree	Agree	Agree	Agree	Agree	Yes	Yes	Recos /CAC		Recos /CAC		Yes	Yes	Two
Kasai Oriental	Higher Education and/or University	No				Yes	25	18-55 years old	Female	Christian		Others	NUTRITIONIST	Married	Urban	No	.			Yes	Yes, and I have the same level of risk as other people	No			No			Moderate	Agree	Agree	Strongly Agree	Agree	Agree	Agree	Strongly Agree	Agree	Agree	Agree	Agree	No	Yes	Health facilities or health workers		Health facilities or health workers		Yes	Yes	Two
Kasai Oriental	Higher Education and/or University	No				Yes	38	18-55 years old	Female	Christian		Doctor		Married	Urban	No	.			Yes	Yes, and I am more at risk than others	No			No			Moderate	Partially Agree	Partially Agree	Partially Agree	Strongly Agree	Strongly Agree	Agree	Agree	Agree	Agree	Agree	Agree	Yes	Yes	Health facilities or health workers		Health facilities or health workers		Yes	Yes	Two
Kasai Oriental	Higher Education and/or University	No				Yes	64	Over 55 years old	Male	Christian		Laboratory Technician		Married	Urban	No	.			Yes	Yes, and I am more at risk than others	No			Yes	Negative	13	Moderate	Agree	Agree	Agree	Agree	Strongly Agree	Strongly Agree	Strongly Agree	Strongly Agree	Strongly Agree	Strongly Agree	Strongly Agree	Yes	Yes	Church		Church		Yes	Yes	One	To not die To return to life before (without mask, without social distancing, etc�) To help stop the spread of the virus Belief in vaccination and science To protect yourself and others
Kasai Oriental	Higher Education and/or University	No				Yes	54	18-55 years old	Male	Christian		Laboratory Technician		Married	Urban	No	.			No	Yes, and I am more at risk than others	No			No			Moderate	Partially Agree	Partially Agree	Agree	Partially Agree	Agree	Agree	Agree	Agree	Agree	Partially Agree	Partially Agree	Yes	Yes	Health facilities or health workers		Health facilities or health workers		Yes	Yes	Two
Kasai Oriental	Secondary	No				Yes	40	18-55 years old	Male	Christian		Pharmacist		Married	Urban	No	.			No	Yes, and I have the same level of risk as other people	No			No			Moderate	Partially Agree	Partially Agree	Partially Agree	Partially Agree	Partially Agree	Agree	Agree	Partially Agree	Disagree	Partially Agree	Agree	No	No			Recos /CAC		Yes	Yes	Two
Central Kongo	Higher Education and/or University	No	Concern regarding vaccine ineffectiveness			Yes	36	18-55 years old	Female	Christian		Others	AG	Married	Urban	Yes	Yellow fever vaccine		72	No	Yes, and I am more at risk than others	No			No			Small	Strongly Agree	Strongly Disagre	Agree	Strongly Agree	Strongly Agree	Strongly Disagre	Strongly Agree	Strongly Disagre	Strongly Disagre	Agree	Strongly Agree	Yes	Yes	Posters / billboards / banners / flyers		Television		Yes	Nope	No
Central Kongo	Higher Education and/or University	No	Concerned regarding vaccine side effects			Yes	43	18-55 years old	Female	Christian		Nurse		Married	Urban	Yes	Yellow fever vaccine		72	No	Yes, and I am more at risk than others	Yes	Perform a laboratory examination		Yes	Negative	8	Small	Strongly Agree	Agree	Strongly Agree	Strongly Agree	Strongly Agree	Agree	Strongly Agree	Disagree	Agree	Strongly Disagre	Strongly Agree	Yes	Yes	Health facilities or health workers		Radio		Yes	Nope	No
Central Kongo	Secondary	No				Yes	37	18-55 years old	Female	Christian		Nurse		Married	Urban	Yes	Yellow fever vaccine		72	No	No	Yes	Take treatment for COVID-19		No			High	Strongly Agree	Strongly Agree	Strongly Agree	Strongly Agree	Strongly Agree	Agree	Strongly Agree	Strongly Disagre	Strongly Disagre	Strongly Agree	Strongly Agree	Yes	Yes	Posters / billboards / banners / flyers		Posters / billboards / banners / flyers		Yes	Yes	One	To return to life before (without a mask, without social distancing, etc.) To help stop the spread of the virus
Central Kongo	Did Not Study	No	Concern regarding vaccine ineffectiveness			Yes	45	18-55 years old	Male	Christian		Others	Surfactant	Married	Urban	Yes	Yellow fever vaccine		72	No	Yes, and I have the same level of risk as other people	Yes	Perform a laboratory examination		Yes	Negative	7	Small	Strongly Agree	Strongly Agree	Strongly Agree	Strongly Agree	Strongly Agree	Disagree	Strongly Agree	Strongly Disagre	Strongly Disagre	Strongly Agree	Strongly Agree	No	Yes	Health facilities or health workers		Posters / billboards / banners / flyers		No	Nope	No
Central Kongo	Primary	No	God's protection is enough, there is no need for a vaccine			Yes	43	18-55 years old	Male	Christian		Others	Surfactant	Married	Urban	No	.			Do not know	No	No			No			No risk	Agree	Strongly Agree	Strongly Agree	Strongly Agree	Strongly Agree	Strongly Disagre	Partially Agree	Strongly Disagre	Strongly Disagre	Agree	Agree	No	Yes	Radio		Radio		Yes	Nope	No
Central Kongo	Did Not Study	No	Vaccine administration is painful or inconvenient			Yes	29	18-55 years old	Female	Christian		Others	Surfactant	Cohabitate	Urban	No	.			Do not know	Yes, and I am more at risk than others	No			No			Small	Agree	Agree	Partially Agree	Agree	Agree	Agree	Strongly Agree	Disagree	Agree	Strongly Agree	Strongly Agree	Yes	No			Health facilities or health workers		No	Nope	No
Central Kongo	Higher Education and/or University	No				Yes	39	18-55 years old	Male	Christian		Laboratory Technician		Single	Urban	No	.			No	No	Yes	Take treatment for COVID-19		Yes	Negative	5	No risk	Strongly Agree	Strongly Agree	Strongly Agree	Strongly Agree	Strongly Agree	Partially Agree	Agree	Strongly Disagre	Strongly Disagre	Strongly Agree	Agree	Yes	Yes	Health facilities or health workers		Posters / billboards / banners / flyers		Yes	Yes	One	To protect yourself and others To help stop the spread of the virus To return to life before (without mask, without social distancing, etc.)
Central Kongo	Higher Education and/or University	No				Yes	40	18-55 years old	Male	Christian		Doctor		Married	Urban	Yes	Yellow fever vaccine		72	No	Yes, and I am more at risk than others	Yes	Take treatment for COVID-19		Yes	Negative	5	No risk	Strongly Agree	Strongly Agree	Strongly Agree	Strongly Agree	Agree	Disagree	Agree	Strongly Disagre	Strongly Disagre	Agree	Agree	Yes	Yes	Health facilities or health workers		Church		Yes	Yes	One	To help stop the spread of the virus To return to life before (without a mask, without social distancing, etc.) To protect yourself and others
Central Kongo	Higher Education and/or University	No	Concerned regarding vaccine side effects			Yes	43	18-55 years old	Male	Christian		Others	Anesthesiologist	Married	Urban	No	.			No	Yes, and I am more at risk than others	No			No			No risk	Strongly Agree	Agree	Strongly Agree	Agree	Agree	Disagree	Strongly Agree	Disagree	Disagree	Strongly Agree	Strongly Agree	Yes	Yes	Health facilities or health workers		Recos /CAC		Yes	Nope	No
Central Kongo	Higher Education and/or University	No	Lack of trust because of the short time frame to manufacture vaccines			Yes	47	18-55 years old	Male	Others	Ack	Nurse		Married	Urban	No	.			No	No	No			No			No risk	Strongly Disagre	Strongly Disagre	Strongly Disagre	Strongly Disagre	Strongly Disagre	Strongly Disagre	Disagree	Disagree	Disagree	Strongly Disagre	Disagree	Yes	Yes	Posters / billboards / banners / flyers		Posters / billboards / banners / flyers		No	Nope	No
Central Kongo	Higher Education and/or University	No	Concern regarding vaccine ineffectiveness			Yes	38	18-55 years old	Male	Christian		Laboratory Technician		Married	Urban	No	.			Yes	No	No			No			No risk	Agree	Strongly Agree	Partially Agree	Partially Agree	Strongly Agree	Disagree	Partially Agree	Strongly Disagre	Partially Agree	Disagree	Strongly Agree	No	Yes	Social networks		Health facilities or health workers		Yes	Nope	No
Central Kongo	Primary	No	I am against vaccines in general			Yes	30	18-55 years old	Female	Christian		Others	Surfactant	Cohabitate	Urban	Yes	Yellow fever vaccine		72	Do not know	No	Do not know			No			No risk	Agree	Agree	Strongly Agree	Strongly Agree	Strongly Agree	Partially Agree	Agree	Disagree	Strongly Disagre	Strongly Agree	Strongly Disagre	No	No			Posters / billboards / banners / flyers		No	Nope	No
Central Kongo	Higher Education and/or University	No	God's protection is enough, there is no need for a vaccine			Yes	41	18-55 years old	Female	Christian		Doctor		Married	Urban	No	.			No	No	No			No			No risk	Strongly Agree	Agree	Agree	Strongly Agree	Agree	Agree	Agree	Strongly Disagre	Disagree	Strongly Agree	Strongly Agree	Yes	Yes	Health facilities or health workers		Television		Yes	Nope	No
Central Kongo	Higher Education and/or University	No				Yes	41	18-55 years old	Female	Christian		Others	Radiologist	Single	Urban	No	.			No	No	No			No			No risk	Strongly Agree	Strongly Agree	Agree	Strongly Agree	Agree	Partially Agree	Agree	Strongly Disagre	Strongly Disagre	Strongly Agree	Strongly Agree	Yes	Yes	Health facilities or health workers		Television		Yes	Yes	One	To protect yourself and others To help stop the spread of the virus To return to life before (without mask, without social distancing, etc.)
Central Kongo	Primary	No	Because of the Westerners or Illuminati�s plan to eliminate the Africans through vaccines			Yes	33	18-55 years old	Male	Christian		Others	Surfactant	Cohabitate	Urban	Yes	Others (to be specified)	He no longer knows	No idea	Do not know	Do not know	No			No			No risk	Strongly Agree	Strongly Agree	Strongly Agree	Agree	Agree	Agree	Strongly Agree	Strongly Disagre	Strongly Disagre	Strongly Agree	Strongly Agree	No	Yes	Church		Posters / billboards / banners / flyers		Yes	Nope	No
Central Kongo	Secondary	No				Yes	60	Over 55 years old	Female	Christian		Nurse		Married	Urban	Yes	Yellow fever vaccine		72	No	No	No			No			No risk	Strongly Agree	Agree	Strongly Agree	Strongly Agree	Agree	Agree	Strongly Agree	Strongly Disagre	Disagree	Strongly Agree	Strongly Agree	Yes	Yes	Health facilities or health workers		Posters / billboards / banners / flyers		Yes	Yes	One	To protect yourself and others To help stop the spread of the virus To return to life before (without mask, without social distancing, etc.)
Central Kongo	Secondary	No	Lack of trust because of the short time frame to manufacture vaccines			Yes	42	18-55 years old	Female	Christian		Nurse		Married	Urban	No	.			No	No	No			No			No risk	Strongly Agree	Agree	Partially Agree	Partially Agree	Strongly Agree	Disagree	Partially Agree	Strongly Disagre	Strongly Agree	Partially Agree	Partially Agree	Yes	Yes	Health facilities or health workers		Posters / billboards / banners / flyers		Yes	Nope	No
Central Kongo	Higher Education and/or University	No	Concern regarding vaccine ineffectiveness			Yes	39	18-55 years old	Female	Christian		Midwife		Single	Urban	No	.			No	No	No			No			No risk	Strongly Agree	Partially Agree	Partially Agree	Agree	Agree	Disagree	Agree	Strongly Disagre	Disagree	Disagree	Agree	Yes	Yes	Social networks		Church		No	Nope	No
Central Kongo	Higher Education and/or University	No				Yes	61	Over 55 years old	Male	Christian		Nurse		Married	Urban	No	.			No	No	No			No			No risk	Agree	Strongly Agree	Agree	Agree	Partially Agree	Partially Agree	Partially Agree	Partially Agree	Strongly Disagre	Strongly Disagre	Partially Agree	Yes	Yes	Health facilities or health workers		Television		Yes	Yes	One	To protect yourself and protect others To return to life before (without mask, without social distancing, etc.)
Central Kongo	Higher Education and/or University	No	God's protection is enough, there is no need for a vaccine			Yes	38	18-55 years old	Male	Christian		Nurse		Cohabitate	Urban	No	.			No	No	No			No			No risk	Strongly Agree	Strongly Agree	Strongly Agree	Agree	Agree	Disagree	Agree	Strongly Disagre	Partially Agree	Agree	Partially Agree	Yes	Yes	Health facilities or health workers		Radio		Yes	Yes	No
Central Kongo	Higher Education and/or University	No				Yes	63	Over 55 years old	Male	Christian		Doctor		Married	Urban	No	.			No	No	No			No			No risk	Strongly Agree	Agree	Strongly Agree	Strongly Agree	Strongly Agree	Agree	Agree	Strongly Disagre	Strongly Disagre	Strongly Agree	Partially Agree	Yes	Yes	Health facilities or health workers		Posters / billboards / banners / flyers		Yes	Yes	One	To protect yourself and others Belief in vaccination and science To help stop the spread of the virus To return to life before (without mask, without social distancing, etc�)
Central Kongo	Secondary	No				Yes	33	18-55 years old	Female	Others	Kimbanguist	Nurse		Married	Urban	No	.			No	No	No			No			No risk	Agree	Agree	Agree	Strongly Agree	Strongly Agree	Strongly Agree	Agree	Strongly Disagre	Strongly Disagre	Agree	Partially Agree	Yes	Yes	Health facilities or health workers		Posters / billboards / banners / flyers		Yes	Nope	One	To protect yourself and others To help stop the spread of the virus To return to life before (without mask, without social distancing, etc.)
Central Kongo	Higher Education and/or University	No				Yes	48	18-55 years old	Male	Christian		Nurse		Married	Urban	Yes	Yellow fever vaccine		72	No	No	Yes	Nothing		No			Moderate	Agree	Strongly Agree	Agree	Strongly Agree	Agree	Partially Agree	Strongly Disagre	Strongly Disagre	Disagree	Strongly Agree	Disagree	Yes	Yes	Recos /CAC		Posters / billboards / banners / flyers		Yes	Yes	Two
Central Kongo	Higher Education and/or University	No				Yes	60	Over 55 years old	Male	Christian		Laboratory Technician		Married	Urban	No	.			No	Yes, and I am more at risk than others	No			No			No risk	Agree	Strongly Agree	Strongly Agree	Strongly Agree	Strongly Agree	Strongly Agree	Partially Agree	Strongly Disagre	Strongly Agree	Strongly Disagre	Strongly Agree	Yes	Yes	Health facilities or health workers		Church		Yes	Nope	One	To protect yourself and others To help stop the spread of the virus To return to life before (without mask, without social distancing, etc.)
Central Kongo	Primary	No	Concern regarding vaccine ineffectiveness			Yes	37	18-55 years old	Female	Christian		Others	Surfactant	Married	Urban	No	.			Do not know	Do not know	No			No			No risk	Strongly Agree	Strongly Agree	Strongly Agree	Agree	Agree	Agree	Strongly Agree	Strongly Disagre	Strongly Agree	Agree	Partially Agree	No	Yes	Recos /CAC		Recos /CAC		No	Nope	No
Central Kongo	Higher Education and/or University	No	Concerned regarding vaccine side effects			Yes	42	18-55 years old	Female	Christian		Others	AG	Married	Urban	No	.			No	No	No			No			No risk	Strongly Agree	Agree	Strongly Agree	Partially Agree	Partially Agree	Partially Agree	Agree	Strongly Disagre	Partially Agree	Strongly Disagre	Strongly Disagre	No	Yes	Health facilities or health workers		Radio		Yes	Nope	No
Central Kongo	Higher Education and/or University	No	Lack of trust because of the short time frame to manufacture vaccines			Yes	45	18-55 years old	Female	Christian		Midwife		Married	Urban	No	.			No	Do not know	No			Yes	Negative	5	No risk	Agree	Agree	Strongly Agree	Partially Agree	Partially Agree	Partially Agree	Strongly Agree	Strongly Disagre	Agree	Strongly Disagre	Strongly Disagre	Yes	Yes	Radio		Posters / billboards / banners / flyers		No	Nope	No
Central Kongo	Primary	No	Concern regarding vaccine ineffectiveness			Yes	64	Over 55 years old	Male	Christian		Others	Surfactant	Widowed	Urban	No	.			Do not know	No	No			No			No risk	Partially Agree	Strongly Agree	Strongly Disagre	Strongly Disagre	Disagree	Strongly Disagre	Strongly Agree	Disagree	Strongly Agree	Strongly Disagre	Strongly Disagre	No	Yes	Health facilities or health workers		Radio		No	Nope	No
Central Kongo	Higher Education and/or University	No	Concern regarding vaccine ineffectiveness			Yes	52	18-55 years old	Male	Christian		Nurse		Married	Urban	Yes	Yellow fever vaccine		72	No	No	No			No			No risk	Strongly Agree	Agree	Strongly Agree	Agree	Partially Agree	Disagree	Partially Agree	Strongly Disagre	Strongly Agree	Strongly Disagre	Strongly Disagre	No	Yes	Social networks		Posters / billboards / banners / flyers		Yes	Nope	No
Central Kongo	Secondary	No	Lack of trust because of the short time frame to manufacture vaccines			Yes	56	Over 55 years old	Female	Christian		Nurse		Widowed	Urban	No	.			No	No	No			Yes	Positive	7	No risk	Strongly Agree	Strongly Disagre	Partially Agree	Agree	Disagree	Strongly Disagre	Strongly Disagre	Strongly Disagre	Strongly Agree	Strongly Disagre	Agree	No	Yes	Television		Posters / billboards / banners / flyers		No	Nope	No
Central Kongo	Higher Education and/or University	No	Lack of trust because of the short time frame to manufacture vaccines			Yes	47	18-55 years old	Male	Christian		Doctor		Married	Urban	No	.			No	No	Yes	Take treatment for COVID-19		Yes	Negative	4	Small	Strongly Agree	Disagree	Partially Agree	Disagree	Disagree	Disagree	Disagree	Strongly Disagre	Partially Agree	Strongly Disagre	Strongly Disagre	Yes	Yes	Health facilities or health workers		Posters / billboards / banners / flyers		Yes	Nope	No
Central Kongo	Secondary	No	I do not perceive myself to be at high risk for COVID-19 infection			Yes	43	18-55 years old	Female	Christian		Nurse		Married	Urban	No	.			No	No	No			No			No risk	Partially Agree	Strongly Disagre	Strongly Disagre	Strongly Disagre	Partially Agree	Strongly Disagre	Strongly Disagre	Strongly Disagre	Partially Agree	Strongly Disagre	Strongly Disagre	Yes	Yes	Radio		Posters / billboards / banners / flyers		Yes	Nope	No
Central Kongo	Did Not Study	No	Concern regarding vaccine ineffectiveness			Yes	46	18-55 years old	Male	Christian		Others	Surfactant	Married	Urban	No	.			Do not know	Do not know	No			No			No risk	Strongly Disagre	Partially Agree	Disagree	Disagree	Disagree	Strongly Disagre	Strongly Disagre	Strongly Disagre	Agree	Strongly Disagre	Disagree	No	Yes	Posters / billboards / banners / flyers		Recos /CAC		No	Nope	No
Central Kongo	Secondary	No	I am against vaccines in general			Yes	46	18-55 years old	Female	Christian		Midwife		Married	Urban	No	.			No	No	No			No			Small	Strongly Agree	Partially Agree	Agree	Agree	Strongly Agree	Disagree	Strongly Agree	Strongly Disagre	Partially Agree	Strongly Disagre	Strongly Disagre	No	Yes	Health facilities or health workers		Posters / billboards / banners / flyers		No	Nope	No
Central Kongo	Higher Education and/or University	No				Yes	41	18-55 years old	Male	Christian		Others	Accounting	Married	Urban	No	.			No	No	No			No			No risk	Strongly Agree	Strongly Agree	Strongly Agree	Strongly Agree	Strongly Agree	Strongly Agree	Strongly Agree	Strongly Disagre	Strongly Disagre	Strongly Agree	Strongly Disagre	No	Yes	Health facilities or health workers		Posters / billboards / banners / flyers		No	Nope	One	To protect yourself and protect others To return to life before (without mask, without social distancing, etc.)
Central Kongo	Higher Education and/or University	No	Concern about acquiring COVID-19 infection from the vaccine itself			Yes	47	18-55 years old	Female	Christian		Midwife		Single	Urban	No	.			No	No	No			No			No risk	Strongly Disagre	Disagree	Strongly Agree	Agree	Disagree	Disagree	Disagree	Strongly Disagre	Disagree	Disagree	Strongly Disagre	No	Yes	Television		Recos /CAC		No	Nope	No
Central Kongo	Higher Education and/or University	No	I do not perceive myself to be at high risk for COVID-19 infection			Yes	36	18-55 years old	Female	Christian		Laboratory Technician		Single	Urban	Yes	Yellow fever vaccine		72	No	No	No			Yes	Negative	10	No risk	Agree	Agree	Agree	Agree	Agree	Disagree	Strongly Agree	Strongly Disagre	Partially Agree	Strongly Disagre	Disagree	No	Yes	Health facilities or health workers		Church		No	Nope	No
Central Kongo	Secondary	No	God's protection is enough, there is no need for a vaccine			Yes	38	18-55 years old	Female	Christian		Nurse		Single	Urban	No	.			No	No	No			No			Small	Strongly Disagre	Agree	Disagree	Agree	Disagree	Strongly Disagre	Strongly Disagre	Strongly Disagre	Partially Agree	Strongly Disagre	Strongly Disagre	No	Yes	Church		Recos /CAC		No	Nope	No
Central Kongo	Higher Education and/or University	No	Concern regarding vaccine ineffectiveness			Yes	32	18-55 years old	Female	Christian		Nurse		Single	Urban	No	.			No	No	Yes	Take treatment for COVID-19		Yes	Negative	7	No risk	Strongly Disagre	Disagree	Strongly Disagre	Strongly Disagre	Strongly Disagre	Strongly Disagre	Strongly Disagre	Strongly Disagre	Disagree	Strongly Disagre	Strongly Disagre	No	Yes	Health facilities or health workers		Posters / billboards / banners / flyers		Yes	Nope	No
Central Kongo	Higher Education and/or University	No				Yes	40	18-55 years old	Female	Christian		Others	Radiologist	Divorced/Separated	Urban	Yes	Yellow fever vaccine		72	No	No	No			No			No risk	Strongly Agree	Strongly Disagre	Disagree	Strongly Disagre	Partially Agree	Strongly Disagre	Strongly Agree	Strongly Disagre	Disagree	Strongly Disagre	Strongly Disagre	No	Yes	Health facilities or health workers		Posters / billboards / banners / flyers		No	Nope	One	To protect yourself and protect others To return to life before (without mask, without social distancing, etc.)
Central Kongo	Higher Education and/or University	No				Yes	44	18-55 years old	Male	Christian		Nurse		Married	Urban	No	.			Yes	No	No			No			No risk	Strongly Agree	Strongly Agree	Strongly Agree	Strongly Agree	Agree	Strongly Agree	Disagree	Strongly Disagre	Strongly Disagre	Partially Agree	Strongly Disagre	Yes	Yes	Health facilities or health workers		Posters / billboards / banners / flyers		Yes	Yes	One	To protect yourself and others To help stop the spread of the virus
Central Kongo	Higher Education and/or University	No	Concerned regarding vaccine side effects			Yes	40	18-55 years old	Female	Christian		Laboratory Technician		Married	Urban	No	.			No	No	No			No			Small	Partially Agree	Agree	Agree	Agree	Agree	Strongly Disagre	Disagree	Strongly Disagre	Agree	Strongly Disagre	Strongly Disagre	No	Yes	Radio		Posters / billboards / banners / flyers		Yes	Nope	No
Central Kongo	Higher Education and/or University	No				Yes	52	18-55 years old	Male	Christian		Others	Secretary	Married	Urban	Yes	Yellow fever vaccine		72	No	No	No			No			No risk	Strongly Agree	Agree	Agree	Agree	Partially Agree	Partially Agree	Disagree	Strongly Disagre	Disagree	Partially Agree	Strongly Disagre	Yes	Yes	Health facilities or health workers		Recos /CAC		Yes	Nope	Two
Central Kongo	Secondary	No	Insufficient data on the safety of the new vaccine			Yes	46	18-55 years old	Female	Christian		Nurse		Married	Urban	No	.			No	Do not know	No			No			Small	Agree	Strongly Disagre	Partially Agree	Strongly Disagre	Strongly Disagre	Strongly Disagre	Disagree	Strongly Disagre	Partially Agree	Agree	Strongly Disagre	No	Yes	Health facilities or health workers		Church		Yes	Nope	No
Central Kongo	Primary	No	Concerned regarding vaccine side effects			Yes	49	18-55 years old	Male	Christian		Others	Surfactant	Married	Urban	No	.			No	Do not know	No			No			Small	Strongly Disagre	Strongly Disagre	Strongly Disagre	Strongly Disagre	Strongly Disagre	Strongly Disagre	Strongly Disagre	Strongly Disagre	Agree	Strongly Disagre	Strongly Disagre	No	Yes	Health facilities or health workers		Posters / billboards / banners / flyers		Yes	Nope	No
Central Kongo	Secondary	No	Concern regarding vaccine ineffectiveness			Yes	55	18-55 years old	Female	Christian		Nurse		Widowed	Urban	No	.			No	No	No			No			Moderate	Agree	Partially Agree	Partially Agree	Partially Agree	Partially Agree	Strongly Disagre	Partially Agree	Strongly Disagre	Strongly Disagre	Strongly Disagre	Disagree	No	Yes	Health facilities or health workers		Television		Yes	Nope	No
Central Kongo	Higher Education and/or University	No				Yes	53	18-55 years old	Male	Christian		Doctor		Married	Urban	No	.			No	No	No			No			Small	Agree	Agree	Partially Agree	Partially Agree	Partially Agree	Partially Agree	Partially Agree	Strongly Disagre	Strongly Disagre	Partially Agree	Strongly Disagre	No	Yes	Church		Posters / billboards / banners / flyers		Yes	Nope	One	To protect yourself and protect others To return to life before (without mask, without social distancing, etc.)
Central Kongo	Higher Education and/or University	No	Concern regarding vaccine ineffectiveness			Yes	41	18-55 years old	Female	Christian		Others	Nutritionist	Married	Urban	No	.			No	No	No			Yes	Positive	4	No risk	Strongly Disagre	Strongly Disagre	Strongly Disagre	Partially Agree	Partially Agree	Disagree	Partially Agree	Strongly Disagre	Strongly Disagre	Strongly Disagre	Strongly Disagre	No	Yes	Health facilities or health workers		Posters / billboards / banners / flyers		No	Nope	No
Central Kongo	Higher Education and/or University	No	Concern about acquiring COVID-19 infection from the vaccine itself			Yes	38	18-55 years old	Female	Christian		Nurse		Single	Urban	No	.			No	No	No			No			Small	Agree	Agree	Strongly Disagre	Strongly Disagre	Partially Agree	Partially Agree	Strongly Disagre	Strongly Disagre	Disagree	Strongly Disagre	Strongly Disagre	No	Yes	Health facilities or health workers		Recos /CAC		No	Nope	No
Central Kongo	Did Not Study	No	Because of the Westerners or Illuminati�s plan to eliminate the Africans through vaccines			Yes	45	18-55 years old	Male	Animism		Others	Surfactant	Cohabitate	Urban	No	.			No	No	Do not know			No			Small	Partially Agree	Strongly Disagre	Disagree	Partially Agree	Agree	Disagree	Partially Agree	Strongly Disagre	Strongly Agree	Strongly Disagre	Strongly Disagre	No	Yes	Health facilities or health workers		Church		No	Nope	No
Central Kongo	Higher Education and/or University	No	Concerned regarding vaccine side effects			Yes	43	18-55 years old	Female	Christian		Laboratory Technician		Married	Urban	No	.			No	No	Do not know			No			No risk	Partially Agree	Strongly Disagre	Partially Agree	Partially Agree	Partially Agree	Strongly Disagre	Strongly Disagre	Strongly Disagre	Partially Agree	Strongly Disagre	Strongly Disagre	No	Yes	Health facilities or health workers		Posters / billboards / banners / flyers		No	Nope	No
Central Kongo	Higher Education and/or University	No				Yes	46	18-55 years old	Male	Christian		Others	Accounting	Married	Urban	No	.			No	Do not know	No			No			No risk	Disagree	Disagree	Disagree	Strongly Disagre	Partially Agree	Strongly Disagre	Strongly Disagre	Strongly Disagre	Partially Agree	Strongly Disagre	Strongly Disagre	No	Yes	Church		Posters / billboards / banners / flyers		Yes	Nope	Two
Central Kongo	Higher Education and/or University	No	Concerned regarding vaccine side effects			Yes	41	18-55 years old	Female	Christian		Nurse		Single	Urban	No	.			No	No	No			No			Moderate	Partially Agree	Partially Agree	Disagree	Strongly Disagre	Partially Agree	Strongly Disagre	Strongly Disagre	Strongly Disagre	Disagree	Strongly Disagre	Strongly Disagre	No	Yes	Posters / billboards / banners / flyers		Recos /CAC		Yes	Nope	No
Central Kongo	Secondary	No				Yes	51	18-55 years old	Female	Christian		Midwife		Married	Urban	No	.			Do not know	No	No			No			Small	Partially Agree	Partially Agree	Partially Agree	Strongly Disagre	Disagree	Strongly Disagre	Strongly Disagre	Strongly Disagre	Partially Agree	Strongly Disagre	Strongly Disagre	No	Yes	Posters / billboards / banners / flyers		Church		Yes	Nope	Two
Central Kongo	Higher Education and/or University	No	Previous adverse reaction to any vaccine			Yes	46	18-55 years old	Male	Christian		Doctor		Married	Urban	Yes	Yellow fever vaccine		72	No	No	No			Yes	Negative	5	No risk	Partially Agree	Disagree	Disagree	Strongly Disagre	Agree	Strongly Disagre	Strongly Disagre	Strongly Disagre	Disagree	Partially Agree	Strongly Disagre	No	Yes	Posters / billboards / banners / flyers		Health facilities or health workers		No	Nope	No
Central Kongo	Secondary	No	Lack of trust because of the short time frame to manufacture vaccines			Yes	50	18-55 years old	Female	Christian		Midwife		Married	Urban	Yes	Yellow fever vaccine		72	Yes	No	No			No			No risk	Partially Agree	Disagree	Disagree	Disagree	Partially Agree	Strongly Disagre	Disagree	Strongly Disagre	Strongly Disagre	Strongly Disagre	Strongly Disagre	No	Yes	Posters / billboards / banners / flyers		Church		No	Nope	No
Central Kongo	Primary	No	Lack of trust because of the short time frame to manufacture vaccines			Yes	50	18-55 years old	Female	Christian		Others	Surfactant	Widowed	Urban	No	.			No	No	No			No			Small	Agree	Partially Agree	Partially Agree	Partially Agree	Partially Agree	Partially Agree	Agree	Disagree	Disagree	Disagree	Disagree	No	Yes	Health facilities or health workers		Church		No	Nope	No
Central Kongo	Higher Education and/or University	No				Yes	47	18-55 years old	Male	Christian		Others	Driver	Married	Urban	No	.			No	No	No			Yes	Negative	3	No risk	Strongly Agree	Partially Agree	Partially Agree	Strongly Disagre	Agree	Strongly Disagre	Strongly Disagre	Strongly Disagre	Strongly Disagre	Strongly Agree	Strongly Disagre	No	Yes	Posters / billboards / banners / flyers		Posters / billboards / banners / flyers		Yes	Yes	Two
Central Kongo	Primary	No	God's protection is enough, there is no need for a vaccine			Yes	32	18-55 years old	Female	Animism		Others	Surfactant	Cohabitate	Urban	No	.			Do not know	Do not know	No			No			Moderate	Strongly Disagre	Strongly Disagre	Strongly Disagre	Strongly Disagre	Agree	Strongly Disagre	Strongly Disagre	Strongly Disagre	Strongly Agree	Strongly Disagre	Strongly Agree	No	Yes	Posters / billboards / banners / flyers		Recos /CAC		No	Nope	No
Central Kongo	Higher Education and/or University	No				Yes	51	18-55 years old	Male	Christian		Pharmacist		Married	Urban	Yes	Yellow fever vaccine		72	No	No	No			No			No risk	Strongly Agree	Partially Agree	Strongly Disagre	Partially Agree	Partially Agree	Disagree	Disagree	Strongly Disagre	Disagree	Agree	Strongly Disagre	Yes	Yes	Posters / billboards / banners / flyers		Recos /CAC		Yes	Nope	One	To return to life before (without a mask, without social distancing, etc.) To help stop the spread of the virus
Central Kongo	Higher Education and/or University	No	I do not perceive myself to be at high risk for COVID-19 infection			Yes	40	18-55 years old	Male	Christian		Others	Driver	Married	Urban	No	.			No	No	No			Yes	Negative	4	No risk	Strongly Agree	Strongly Disagre	Disagree	Partially Agree	Partially Agree	Agree	Disagree	Strongly Disagre	Strongly Disagre	Partially Agree	Strongly Disagre	No	Yes	Posters / billboards / banners / flyers		Recos /CAC		No	Nope	No
Central Kongo	Higher Education and/or University	No	Previous adverse reaction to any vaccine			Yes	39	18-55 years old	Female	Animism		Others	AG	Married	Urban	No	.			No	No	Yes	Take treatment for COVID-19		Yes	Negative	5	No risk	Partially Agree	Strongly Disagre	Disagree	Strongly Disagre	Strongly Disagre	Strongly Disagre	Disagree	Strongly Disagre	Partially Agree	Strongly Disagre	Strongly Disagre	No	Yes	Posters / billboards / banners / flyers		Recos /CAC		No	Nope	No
Central Kongo	Secondary	No	Previous adverse reaction to any vaccine			Yes	36	18-55 years old	Female	Christian		Nurse		Cohabitate	Urban	No	.			No	No	No			No			Small	Agree	Partially Agree	Agree	Disagree	Partially Agree	Strongly Disagre	Disagree	Strongly Disagre	Strongly Disagre	Strongly Disagre	Strongly Disagre	No	Yes	Posters / billboards / banners / flyers		Posters / billboards / banners / flyers		No	Nope	No
Central Kongo	Higher Education and/or University	No				Yes	46	18-55 years old	Female	Christian		Nurse		Married	Urban	No	.			No	Do not know	No			No			Moderate	Strongly Agree	Strongly Agree	Strongly Agree	Strongly Agree	Strongly Agree	Strongly Disagre	Disagree	Disagree	Partially Agree	Strongly Disagre	Strongly Disagre	No	Yes	Radio		Church		Yes	Nope	One	To return to life before (without a mask, without social distancing, etc.) To protect yourself and protect others
Central Kongo	Higher Education and/or University	No				Yes	48	18-55 years old	Male	Christian		Others	Supervisor	Married	Urban	Yes	Yellow fever vaccine		72	No	No	Do not know			No			No risk	Partially Agree	Disagree	Disagree	Partially Agree	Strongly Disagre	Partially Agree	Partially Agree	Disagree	Disagree	Partially Agree	Strongly Disagre	No	Yes	Health facilities or health workers		Recos /CAC		Yes	Yes	Two
Central Kongo	Secondary	No				Yes	39	18-55 years old	Female	Christian		Nurse		Married	Urban	Yes	Yellow fever vaccine Other (specify)	TD	23	No	Yes, and I am more at risk than others	Do not know			Yes	Negative	6	Moderate	Agree	Agree	Agree	Agree	Partially Agree	Partially Agree	Partially Agree	Disagree	Disagree	Partially Agree	Strongly Disagre	Yes	Yes	Recos /CAC		Recos /CAC		Yes	Yes	One	To protect myself and others To facilitate my journey
Central Kongo	Secondary	No	Concerned regarding vaccine side effects			Yes	42	18-55 years old	Male	Christian		Others	COMMUNITY RELAY	Divorced/Separated	Urban	Yes	Yellow fever vaccine		72	No	Yes, and I have the same level of risk as other people	Yes	Nothing		No			Small	Strongly Agree	Agree	Agree	Agree	Agree	Agree	Agree	Strongly Agree	Strongly Disagre	Agree	Agree	Yes	Yes	Recos /CAC		Television		Yes	Yes	No
Central Kongo	Higher Education and/or University	No	Concerned regarding vaccine side effects			Yes	57	Over 55 years old	Male	Without religion		Nurse		Divorced/Separated	Urban	No	.			No	Yes, and I am more at risk than others	No			No			Small	Partially Agree	Partially Agree	Partially Agree	Agree	Agree	Agree	Partially Agree	Partially Agree	Partially Agree	Partially Agree	Partially Agree	Yes	Yes	Health facilities or health workers		Health facilities or health workers		Yes	Nope	No
Central Kongo	Secondary	No	Concern regarding vaccine ineffectiveness			Yes	48	18-55 years old	Male	Christian		Nurse		Cohabitate	Urban	Yes	Yellow fever vaccine		72	No	Yes, and I have the same level of risk as other people	Do not know			No			Moderate	Agree	Agree	Agree	Partially Agree	Partially Agree	Partially Agree	Partially Agree	Disagree	Disagree	Agree	Partially Agree	Yes	Yes	Recos /CAC		Recos /CAC		Yes	Yes	No
Central Kongo	Higher Education and/or University	No	Insufficient data on the safety of the new vaccine			Yes	45	18-55 years old	Male	Christian		Doctor		Married	Urban	Yes	Yellow fever vaccine		72	No	Yes, and I am more at risk than others	No			Yes	Negative	6	High	Agree	Partially Agree	Partially Agree	Partially Agree	Partially Agree	Agree	Disagree	Strongly Disagre	Disagree	Disagree	Partially Agree	Yes	Yes	Health facilities or health workers		Recos /CAC		Yes	Yes	No
Central Kongo	Secondary	No				Yes	50	18-55 years old	Male	Christian		Nurse		Cohabitate	Urban	Yes	Yellow fever vaccine		72	No	Yes, and I am more at risk than others	Yes	Perform a laboratory examination		Yes	Positive	12	High	Agree	Agree	Agree	Agree	Agree	Agree	Disagree	Disagree	Partially Agree	Partially Agree	Partially Agree	Yes	Yes	Health facilities or health workers		Health facilities or health workers		Yes	Yes	One	To protect yourself and others To help stop the spread of the virus
Central Kongo	Higher Education and/or University	No				Yes	49	18-55 years old	Male	Others	KIMBANGUIST	Doctor		Married	Urban	Yes	Yellow fever vaccine		72	No	Yes, and I am more at risk than others	Yes	Compliance with Barrier Measures	RESPECT FOR BARRIER GESTURE	No			Moderate	Agree	Agree	Agree	Agree	Agree	Agree	Agree	Agree	Agree	Agree	Agree	Yes	Yes	Radio		Social networks		Yes	Yes	One	To protect yourself and others
Central Kongo	Higher Education and/or University	No				Yes	46	18-55 years old	Female	Christian		Nurse		Married	Urban	Yes	Yellow fever vaccine Other (specify)	TD	24	No	Yes, and I am more at risk than others	Yes	Compliance with Barrier Measures	RESPECT FOR BARRIER GESTURE	Yes	Negative	4	Moderate	Agree	Agree	Agree	Agree	Partially Agree	Partially Agree	Partially Agree	Partially Agree	Partially Agree	Partially Agree	Partially Agree	Yes	Yes	Health facilities or health workers		Radio		Yes	Yes	One	To protect yourself and others To help stop the spread of the virus
Central Kongo	Higher Education and/or University	No				Yes	47	18-55 years old	Female	Christian		Midwife		Cohabitate	Urban	Yes	Yellow fever vaccine		72	No	Yes, and I am more at risk than others	Yes	Compliance with Barrier Measures	RESPECT FOR BARRIER GESTURE	Yes	Negative	5	Moderate	Agree	Agree	Agree	Agree	Agree	Agree	Agree	Partially Agree	Disagree	Agree	Partially Agree	Yes	Yes	Health facilities or health workers		Recos /CAC		Yes	Yes	One	To protect myself and others To help stop the spread of the virus To facilitate my journey
Central Kongo	Higher Education and/or University	No				Yes	46	18-55 years old	Female	Christian		Nurse		Married	Urban	Yes	Yellow fever vaccine		72	No	Yes, and I am more at risk than others	Yes	Take treatment for COVID-19		Yes	Negative	10	Moderate	Agree	Agree	Agree	Agree	Agree	Agree	Partially Agree	Disagree	Partially Agree	Disagree	Agree	Yes	Yes	Recos /CAC		Recos /CAC		Yes	Yes	Two
Central Kongo	Higher Education and/or University	No	Concern about acquiring COVID-19 infection from the vaccine itself			Yes	34	18-55 years old	Male	Christian		Doctor		Cohabitate	Urban	Yes	Yellow fever vaccine		72	No	Yes, and I am more at risk than others	Do not know			Yes	Negative	12	High	Disagree	Disagree	Disagree	Disagree	Disagree	Disagree	Disagree	Disagree	Disagree	Agree	Agree	Yes	Yes	Television		Others	MOTORIZED CARNIVAL	Yes	Yes	No
Central Kongo	Higher Education and/or University	No				Yes	48	18-55 years old	Female	Others	EBNM	Laboratory Technician		Married	Urban	Yes	Yellow fever vaccine		72	No	Yes, and I am more at risk than others	No			Yes	Negative	12	Moderate	Agree	Agree	Partially Agree	Partially Agree	Partially Agree	Partially Agree	Agree	Disagree	Disagree	Disagree	Partially Agree	Yes	Yes	Recos /CAC		Recos /CAC		Yes	Yes	One	To protect yourself and others To help stop the spread of the virus
Central Kongo	Higher Education and/or University	No	Concern about acquiring COVID-19 infection from the vaccine itself			Yes	39	18-55 years old	Female	Christian		Laboratory Technician		Cohabitate	Urban	Yes	Yellow fever vaccine		72	No	Yes, and I am more at risk than others	Yes	Perform a laboratory examination		Yes	Negative	9	Moderate	Partially Agree	Partially Agree	Partially Agree	Partially Agree	Partially Agree	Partially Agree	Partially Agree	Strongly Disagre	Strongly Disagre	Strongly Disagre	Agree	Yes	Yes	Health facilities or health workers		Health facilities or health workers		Yes	Yes	No
Central Kongo	Higher Education and/or University	No	God's protection is enough, there is no need for a vaccine			Yes	39	18-55 years old	Female	Christian		Nurse		Cohabitate	Urban	Yes	Yellow fever vaccine Other (specify)	TD	13	No	Yes, and I am more at risk than others	Yes	Compliance with Barrier Measures	ME PROTEGER	No			High	Agree	Disagree	Agree	Agree	Agree	Agree	Agree	Disagree	Disagree	Disagree	Agree	Yes	Yes	Health facilities or health workers		Recos /CAC		No	Nope	No
Central Kongo	Secondary	No				Yes	48	18-55 years old	Female	Christian		Nurse		Married	Urban	Yes	Yellow fever vaccine		72	No	Yes, and I am more at risk than others	Yes	Compliance with Barrier Measures	RESPECT DES GESTES BARIERE	Yes	Negative	12	Moderate	Partially Agree	Partially Agree	Partially Agree	Partially Agree	Partially Agree	Partially Agree	Partially Agree	Disagree	Disagree	Disagree	Disagree	Yes	Yes	Radio		Recos /CAC		Yes	Yes	One	To protect yourself and others
Central Kongo	Higher Education and/or University	No	Insufficient data on the safety of the new vaccine			Yes	50	18-55 years old	Male	Christian		Doctor		Married	Urban	Yes	Yellow fever vaccine		72	No	Yes, and I have the same level of risk as other people	Yes	Perform a laboratory examination		Yes	Positive	10	High	Agree	Agree	Agree	Agree	Agree	Partially Agree	Partially Agree	Disagree	Disagree	Disagree	Disagree	Yes	Yes	Health facilities or health workers		Health facilities or health workers		Yes	Nope	No
Central Kongo	Secondary	No	Previous adverse reaction to any vaccine			Yes	55	18-55 years old	Male	Christian		Nurse		Cohabitate	Urban	Yes	Yellow fever vaccine		72	No	Yes, and I have the same level of risk as other people	No			No			High	Agree	Agree	Agree	Agree	Agree	Agree	Agree	Disagree	Partially Agree	Partially Agree	Agree	Yes	Yes	Radio		Radio		Yes	Yes	No
Central Kongo	Secondary	No	God's protection is enough, there is no need for a vaccine			Yes	43	18-55 years old	Male	Christian		Nurse		Cohabitate	Urban	Yes	Yellow fever vaccine		72	No	No	Do not know			No			No risk	Partially Agree	Partially Agree	Partially Agree	Partially Agree	Agree	Agree	Partially Agree	Partially Agree	Disagree	Partially Agree	Disagree	Yes	Yes	Recos /CAC		Recos /CAC		No	Nope	No
Central Kongo	Higher Education and/or University	No	Insufficient data on the safety of the new vaccine			Yes	44	18-55 years old	Female	Christian		Nurse		Married	Urban	Yes	Yellow fever vaccine Other (specify)	TD	24	No	Yes, and I have the same level of risk as other people	Yes	Compliance with Barrier Measures	GESTES BARRIERES	Yes	Negative	8	High	Agree	Agree	Agree	Agree	Agree	Agree	Agree	Agree	Agree	Partially Agree	Partially Agree	Yes	Yes	Recos /CAC		Recos /CAC		Yes	Nope	No
Central Kongo	Higher Education and/or University	No	Insufficient data on the safety of the new vaccine			Yes	39	18-55 years old	Female	Christian		Doctor		Cohabitate	Urban	No	.			No	Yes, and I have the same level of risk as other people	Do not know			No			Small	Agree	Agree	Agree	Agree	Agree	Agree	Agree	Agree	Agree	Agree	Agree	Yes	Yes	Health facilities or health workers		Health facilities or health workers		No	Nope	No
Central Kongo	Secondary	No				Yes	54	18-55 years old	Male	Christian		Others	PRESIDENT CODESA	Widowed	Urban	Yes	Yellow fever vaccine		72	No	Yes, and I have the same level of risk as other people	No			Yes	Negative	7	Small	Agree	Agree	Agree	Agree	Agree	Agree	Partially Agree	Disagree	Disagree	Partially Agree	Agree	Yes	Yes	Health facilities or health workers		Recos /CAC		Yes	Yes	One	To protect myself and others To facilitate my journey
Central Kongo	Secondary	No		FEAR AGAINST CONTAMINATION		Yes	38	18-55 years old	Female	Christian		Nurse		Cohabitate	Urban	No	.			No	Yes, and I have the same level of risk as other people	Do not know			Yes	Negative	6	High	Agree	Agree	Agree	Partially Agree	Agree	Agree	Agree	Agree	Disagree	Agree	Partially Agree	Yes	Yes	Recos /CAC		Recos /CAC		Yes	Yes	One	To protect yourself and others To help stop the spread of the virus Others to be specified
Central Kongo	Higher Education and/or University	No				Yes	46	18-55 years old	Male	Christian		Nurse		Cohabitate	Urban	Yes	Yellow fever vaccine		72	No	Yes, and I am more at risk than others	Do not know			Yes	Negative	10	Moderate	Agree	Agree	Agree	Agree	Agree	Agree	Partially Agree	Disagree	Disagree	Agree	Partially Agree	Yes	Yes	Recos /CAC		Recos /CAC		Yes	Yes	One	To protect yourself and others To help stop the spread of the virus
Central Kongo	Secondary	No				Yes	42	18-55 years old	Female	Others	KIMBANGUIST	Nurse		Married	Urban	Yes	Yellow fever vaccine		72	No	Yes, and I have the same level of risk as other people	No			Yes	Negative	5	Moderate	Partially Agree	Agree	Agree	Agree	Agree	Agree	Partially Agree	Agree	Disagree	Agree	Agree	Yes	Yes	Recos /CAC		Recos /CAC		Yes	Yes	One	To protect yourself and others To help stop the spread of the virus
Central Kongo	Higher Education and/or University	No	Insufficient data on the safety of the new vaccine			Yes	44	18-55 years old	Female	Christian		Nurse		Cohabitate	Urban	Yes	Yellow fever vaccine		72	No	Yes, and I have the same level of risk as other people	Do not know			No			Moderate	Agree	Agree	Agree	Agree	Agree	Agree	Disagree	Partially Agree	Strongly Disagre	Partially Agree	Agree	Yes	Yes	Recos /CAC		Recos /CAC		Yes	Yes	No
Central Kongo	Secondary	No				Yes	44	18-55 years old	Female	Christian		Midwife		Married	Urban	Yes	Yellow fever vaccine		72	No	Yes, and I am more at risk than others	Yes	Perform a laboratory examination		Yes	Negative	6	Moderate	Partially Agree	Partially Agree	Agree	Agree	Agree	Partially Agree	Agree	Agree	Agree	Disagree	Disagree	Yes	Yes	Recos /CAC		Recos /CAC		Yes	Yes	One	To protect yourself and others To help stop the spread of the virus
Central Kongo	Higher Education and/or University	No	I am against vaccines in general			Yes	40	18-55 years old	Male	Christian		Doctor		Married	Urban	Yes	Yellow fever vaccine		72	No	No	Do not know			No			No risk	Disagree	Partially Agree	Strongly Disagre	Partially Agree	Strongly Disagre	Strongly Disagre	Disagree	Agree	Agree	Strongly Disagre	Partially Agree	Yes	Yes	Radio		Social networks		Yes	Yes	No
Central Kongo	Higher Education and/or University	No		NUMBER OF DEATHS CAUSED BY COVID		Yes	46	18-55 years old	Female	Christian		Midwife		Married	Urban	Yes	Yellow fever vaccine		72	No	Yes, and I am more at risk than others	Do not know			No			High	Agree	Partially Agree	Partially Agree	Partially Agree	Agree	Partially Agree	Agree	Partially Agree	Agree	Agree	Disagree	Yes	Yes	Recos /CAC		Recos /CAC		Yes	Yes	One	To protect yourself and others To help stop the spread of the virus Others to be specified
Central Kongo	Higher Education and/or University	No				Yes	35	18-55 years old	Male	Christian		Laboratory Technician		Cohabitate	Urban	Yes	Yellow fever vaccine		72	No	Yes, and I am more at risk than others	Do not know			Yes	Negative	6	High	Agree	Agree	Agree	Agree	Agree	Agree	Strongly Disagre	Strongly Disagre	Strongly Disagre	Agree	Agree	Yes	Yes	Health facilities or health workers		Radio		Yes	Yes	One	To protect yourself and others
Central Kongo	Secondary	No				Yes	49	18-55 years old	Male	Others	KIMBANGUIST	Others	COMMUNITY RELAY	Cohabitate	Urban	Yes	Yellow fever vaccine		72	No	Yes, and I have the same level of risk as other people	No			No			Moderate	Agree	Agree	Agree	Agree	Agree	Agree	Agree	Disagree	Agree	Agree	Partially Agree	Yes	Yes	Health facilities or health workers		Television		Yes	Yes	One	To protect myself and others To help stop the spread of the virus To facilitate my journey To return to life before (without mask, without social distancing, etc�)
Central Kongo	Secondary	No	Previous adverse reaction to any vaccine			Yes	42	18-55 years old	Male	Christian		Nurse		Married	Urban	Yes	Yellow fever vaccine		24	No	Yes, and I have the same level of risk as other people	Yes	Nothing		No			Moderate	Strongly Disagre	Strongly Agree	Strongly Disagre	Strongly Disagre	Strongly Disagre	Strongly Agree	Disagree	Strongly Disagre	Strongly Agree	Strongly Agree	Strongly Agree	No	Yes	Recos /CAC		Recos /CAC		Yes	Yes	No
Central Kongo	Higher Education and/or University	No				Yes	48	18-55 years old	Male	Christian		Doctor		Married	Urban	Yes	Yellow fever vaccine		72	No	Yes, and I am more at risk than others	Yes	Compliance with Barrier Measures	BARRIER GESTURE APPLICATION	Yes	Negative	4	High	Strongly Agree	Agree	Partially Agree	Agree	Agree	Partially Agree	Agree	Agree	Partially Agree	Strongly Agree	Agree	Yes	Yes	Health facilities or health workers		Radio		Yes	Yes	One	To protect myself and others To help stop the spread of the virus To facilitate my journey
Central Kongo	Secondary	No				Yes	52	18-55 years old	Female	Others	KIMBANGUIST	Nurse		Cohabitate	Urban	Yes	Yellow fever vaccine		72	No	Yes, and I am more at risk than others	Yes	Perform a laboratory examination		Yes	Negative	7	High	Partially Agree	Agree	Agree	Agree	Agree	Agree	Partially Agree	Partially Agree	Disagree	Partially Agree	Agree	Yes	Yes	Recos /CAC		Health facilities or health workers		Yes	Yes	One	To protect yourself and others To help stop the spread of the virus
Central Kongo	Higher Education and/or University	No				Yes	41	18-55 years old	Female	Christian		Nurse		Married	Urban	Yes	Yellow fever vaccine Other (specify)	TD	48	No	Yes, and I am more at risk than others	Yes	Compliance with Barrier Measures	RESPECT OF BARRIER GESTURE	No			Moderate	Agree	Agree	Agree	Agree	Agree	Agree	Agree	Partially Agree	Disagree	Partially Agree	Partially Agree	Yes	Yes	Health facilities or health workers		Health facilities or health workers		Yes	Yes	One	To protect myself and others To help stop the spread of the virus To facilitate my journey
Central Kongo	Secondary	No				Yes	43	18-55 years old	Female	Christian		Others	CLEANER	Cohabitate	Urban	Yes	Yellow fever vaccine		72	No	Yes, and I have the same level of risk as other people	No			No			Moderate	Agree	Agree	Agree	Agree	Agree	Agree	Agree	Partially Agree	Partially Agree	Partially Agree	Partially Agree	Yes	Yes	Radio		Recos /CAC		Yes	Yes	One	To protect yourself and others
Central Kongo	Secondary	No				Yes	45	18-55 years old	Female	Others	KIMBANGUIST	Nurse		Married	Urban	Yes	Yellow fever vaccine		72	No	Yes, and I have the same level of risk as other people	No			Yes	Negative	5	Small	Agree	Partially Agree	Agree	Agree	Agree	Partially Agree	Partially Agree	Partially Agree	Partially Agree	Disagree	Disagree	Yes	Yes	Recos /CAC		Recos /CAC		Yes	Yes	One	To protect yourself and others To help stop the spread of the virus
Central Kongo	Higher Education and/or University	No				Yes	31	18-55 years old	Female	Christian		Laboratory Technician		Married	Urban	No	.			No	Yes, and I have the same level of risk as other people	Do not know			No			Moderate	Strongly Agree	Strongly Disagre	Strongly Agree	Strongly Disagre	Disagree	Strongly Disagre	Strongly Disagre	Strongly Agree	Strongly Agree	Strongly Agree	Strongly Agree	No	Yes	Health facilities or health workers		Health facilities or health workers		Yes	Yes	One	To protect yourself and others
Central Kongo	Higher Education and/or University	No				Yes	36	18-55 years old	Male	Christian		Nurse		Married	Urban	Yes	Yellow fever vaccine		36	No	Yes, and I have the same level of risk as other people	Yes	Compliance with Barrier Measures	He protects	Yes	Negative	8	High	Strongly Disagre	Strongly Agree	Strongly Disagre	Strongly Disagre	Disagree	Strongly Agree	Strongly Disagre	Strongly Agree	Strongly Agree	Strongly Agree	Strongly Agree	Yes	Yes	Recos /CAC		Recos /CAC		Yes	Yes	Two
Central Kongo	Higher Education and/or University	No	Concerned regarding vaccine side effects			Yes	37	18-55 years old	Female	Christian		Midwife		Single	Urban	Yes	Yellow fever vaccine		36	No	Yes, and I have the same level of risk as other people	Yes	Take treatment for COVID-19		No			Moderate	Strongly Agree	Disagree	Strongly Agree	Strongly Disagre	Disagree	Disagree	Strongly Agree	Strongly Agree	Strongly Agree	Strongly Disagre	Strongly Agree	Yes	Yes	Television		Television		No	Nope	No
Central Kongo	Higher Education and/or University	No				Yes	27	18-55 years old	Female	Animism		Nurse		Single	Urban	Yes	Yellow fever vaccine		72	No	Yes, and I have the same level of risk as other people	No			No			High	Strongly Agree	Strongly Agree	Strongly Agree	Strongly Agree	Strongly Agree	Strongly Disagre	Strongly Disagre	Strongly Agree	Strongly Agree	Strongly Agree	Strongly Agree	Yes	Yes	Health facilities or health workers		Recos /CAC		No	Yes	Two
Central Kongo	Secondary	No				Yes	26	18-55 years old	Female	Animism		Nurse		Single	Urban	Yes	Yellow fever vaccine		36	No	Yes, and I have the same level of risk as other people	No			No			High	Strongly Disagre	Strongly Disagre	Strongly Agree	Strongly Agree	Strongly Agree	Strongly Agree	Disagree	Strongly Agree	Strongly Agree	Strongly Agree	Strongly Agree	No	Yes	Recos /CAC		Recos /CAC		No	Yes	One	To protect yourself and others
Central Kongo	Secondary	No	Insufficient data on the safety of the new vaccine			Yes	61	Over 55 years old	Male	Animism		Nurse		Married	Urban	Yes	Yellow fever vaccine		36	No	Yes, and I have the same level of risk as other people	Yes	Take treatment for COVID-19		Yes	Negative	36	Small	Strongly Disagre	Disagree	Strongly Disagre	Strongly Disagre	Strongly Disagre	Strongly Disagre	Strongly Disagre	Strongly Agree	Strongly Agree	Strongly Disagre	Strongly Agree	Yes	Yes	Television		Television		Yes	Nope	No
Central Kongo	Secondary	No				Yes	47	18-55 years old	Female	Christian		Others	From haupito	Married	Urban	Yes	Yellow fever vaccine		72	No	Yes, and I have the same level of risk as other people	Yes	Perform a laboratory examination		Yes	Negative	7	High	Strongly Agree	Strongly Agree	Strongly Disagre	Strongly Agree	Strongly Agree	Strongly Agree	Strongly Agree	Strongly Agree	Strongly Disagre	Strongly Agree	Strongly Agree	Yes	Yes	Church		Church		Yes	Yes	One	To protect yourself and others
Central Kongo	Higher Education and/or University	No	Concerned regarding vaccine side effects			Yes	65	Over 55 years old	Male	Christian		Others	Registered nurses	Married	Urban	Yes	Yellow fever vaccine		72	No	Yes, and I have the same level of risk as other people	Yes	Perform a laboratory examination		Yes	Negative	12	High	Agree	Strongly Agree	Strongly Disagre	Strongly Disagre	Strongly Disagre	Strongly Agree	Strongly Disagre	Strongly Agree	Strongly Disagre	Strongly Agree	Strongly Agree	Yes	Yes	Recos /CAC		Recos /CAC		Yes	Yes	No
Central Kongo	Higher Education and/or University	No				Yes	54	18-55 years old	Female	Christian		Laboratory Technician		Married	Urban	Yes	Yellow fever vaccine		36	No	Yes, and I have the same level of risk as other people	No			Yes	Negative	12	Moderate	Strongly Agree	Strongly Agree	Strongly Disagre	Strongly Agree	Strongly Agree	Strongly Agree	Strongly Agree	Strongly Agree	Strongly Disagre	Strongly Agree	Strongly Agree	Yes	Yes	Recos /CAC		Health facilities or health workers		Yes	Yes	One	To protect yourself and others
Central Kongo	Higher Education and/or University	No				Yes	28	18-55 years old	Female	Christian		Nurse		Single	Urban	Yes	Yellow fever vaccine		84	No	Yes, and I have the same level of risk as other people	Yes	Nothing		Yes	Negative	8	High	Partially Agree	Strongly Disagre	Agree	Disagree	Disagree	Disagree	Strongly Agree	Disagree	Disagree	Disagree	Strongly Agree	No	Yes	Health facilities or health workers		Health facilities or health workers		Yes	Yes	Two
Central Kongo	Secondary	No				Yes	43	18-55 years old	Female	Christian		Nurse		Single	Urban	Yes	Yellow fever vaccine		36	No	Yes, and I have the same level of risk as other people	No			Yes	Positive	7	High	Disagree	Strongly Disagre	Strongly Agree	Strongly Agree	Strongly Agree	Strongly Agree	Strongly Agree	Strongly Disagre	Strongly Disagre	Strongly Agree	Strongly Agree	No	Yes	Health facilities or health workers		Health facilities or health workers		No	Yes	One	To protect yourself and others
Central Kongo	Higher Education and/or University	No	Previous adverse reaction to any vaccine			Yes	43	18-55 years old	Female	Christian		Others	PHARMACY clerk	Cohabitate	Urban	Yes	Yellow fever vaccine		72	No	Yes, and I am more at risk than others	Do not know			No			Moderate	Partially Agree	Agree	Agree	Agree	Agree	Agree	Partially Agree	Disagree	Disagree	Strongly Agree	Partially Agree	Yes	Yes	Recos /CAC		Recos /CAC		Yes	Nope	No
Central Kongo	Secondary	No				Yes	50	18-55 years old	Male	Christian		Nurse		Cohabitate	Urban	Yes	Yellow fever vaccine		72	No	Yes, and I am more at risk than others	Yes	Perform a laboratory examination		Yes	Negative	6	Moderate	Agree	Agree	Agree	Agree	Agree	Partially Agree	Partially Agree	Partially Agree	Partially Agree	Partially Agree	Partially Agree	Yes	Yes	Recos /CAC		Recos /CAC		Yes	Yes	Two
Central Kongo	Higher Education and/or University	No	God's protection is enough, there is no need for a vaccine			Yes	40	18-55 years old	Female	Christian		Laboratory Technician		Cohabitate	Urban	Yes	Yellow fever vaccine Other (specify)	TD	72	No	Yes, and I am more at risk than others	Do not know			No			High	Partially Agree	Disagree	Partially Agree	Agree	Partially Agree	Partially Agree	Partially Agree	Disagree	Partially Agree	Agree	Agree	Yes	Yes	Health facilities or health workers		Recos /CAC		Yes	Yes	No
Central Kongo	Higher Education and/or University	No	Vaccine administration is painful or inconvenient			Yes	47	18-55 years old	Male	Christian		Laboratory Technician		Married	Urban	Yes	Yellow fever vaccine Other (specify)	TD	12	No	Yes, and I have the same level of risk as other people	Do not know			No			High	Agree	Agree	Agree	Agree	Agree	Agree	Agree	Disagree	Disagree	Agree	Agree	Yes	Yes	Recos /CAC		Radio		Yes	Nope	No
Central Kongo	Higher Education and/or University	No				Yes	42	18-55 years old	Female	Christian		Laboratory Technician		Cohabitate	Urban	Yes	Yellow fever vaccine		72	No	Yes, and I am more at risk than others	No			No			High	Agree	Agree	Agree	Agree	Partially Agree	Agree	Agree	Strongly Agree	Disagree	Disagree	Disagree	Yes	Yes	Recos /CAC		Recos /CAC		Yes	Yes	One	To protect myself and others To help stop the spread of the virus To facilitate my journey
Central Kongo	Higher Education and/or University	No	I perceive myself as not being at considerable risk of developing complications if I am infected wit			Yes	47	18-55 years old	Female	Christian		Others	AG	Cohabitate	Urban	No	.			No	Yes, and I am more at risk than others	No			No			High	Agree	Agree	Agree	Agree	Agree	Agree	Agree	Disagree	Partially Agree	Agree	Disagree	Yes	Yes	Health facilities or health workers		Television		Yes	Yes	No
Central Kongo	Secondary	No				Yes	40	18-55 years old	Female	Christian		Nurse		Divorced/Separated	Urban	Yes	Yellow fever vaccine		72	No	Yes, and I have the same level of risk as other people	No			No			Moderate	Agree	Strongly Agree	Agree	Partially Agree	Agree	Agree	Agree	Disagree	Disagree	Agree	Partially Agree	Yes	Yes	Recos /CAC		Radio		Yes	Yes	One	To protect yourself and others To help stop the spread of the virus
Central Kongo	Did Not Study	No	Concerned regarding vaccine side effects			Yes	56	Over 55 years old	Female	Others	BDK	Others	WEDDING HOUSEKEEPER	Widowed	Urban	No	.			No	No	No			No			Small	Partially Agree	Agree	Agree	Agree	Agree	Agree	Partially Agree	Strongly Disagre	Strongly Disagre	Strongly Disagre	Agree	Yes	Yes	Recos /CAC		Recos /CAC		Yes	Nope	No
Central Kongo	Secondary	No	Concerned regarding vaccine side effects			Yes	53	18-55 years old	Male	Others	CHRISTIAN SCIENCE	Others	CASHIER	Cohabitate	Urban	No	.			No	Yes, and I am more at risk than others	Do not know			Yes	Negative	6	Moderate	Agree	Partially Agree	Partially Agree	Agree	Agree	Partially Agree	Partially Agree	Agree	Agree	Agree	Agree	Yes	Yes	Recos /CAC		Recos /CAC		Yes	Nope	No
Central Kongo	Secondary	No	Concerned regarding vaccine side effects			Yes	46	18-55 years old	Female	Christian		Others	CASHIER	Cohabitate	Urban	Yes	Yellow fever vaccine		72	Do not know	Yes, and I am more at risk than others	Do not know			Yes	Negative	6	Small	Partially Agree	Agree	Agree	Agree	Agree	Agree	Agree	Partially Agree	Partially Agree	Partially Agree	Agree	Yes	Yes	Health facilities or health workers		Recos /CAC		Yes	Yes	No
Central Kongo	Higher Education and/or University	No	Concerned regarding vaccine side effects			Yes	42	18-55 years old	Male	Christian		Nurse		Cohabitate	Urban	No	.			No	Yes, and I have the same level of risk as other people	No			No			Moderate	Strongly Agree	Agree	Strongly Agree	Agree	Agree	Agree	Agree	Disagree	Strongly Disagre	Strongly Agree	Strongly Agree	Yes	Yes	Radio		Recos /CAC		Yes	Yes	No
Central Kongo	Higher Education and/or University	No	Vaccine administration is painful or inconvenient			Yes	45	18-55 years old	Male	Christian		Nurse		Single	Urban	Yes	Yellow fever vaccine		72:'	No	Yes, and I am more at risk than others	Yes	Compliance with Barrier Measures	PHYSICAL TENSION	No			High	Strongly Agree	Strongly Agree	Agree	Agree	Agree	Agree	Strongly Agree	Disagree	Disagree	Disagree	Agree	Yes	Yes	Recos /CAC		Recos /CAC		Yes	Yes	No
Central Kongo	Secondary	No	Previous adverse reaction to any vaccine			Yes	47	18-55 years old	Male	Christian		Others	PAINTER	Married	Urban	No	.			No	Yes, and I have the same level of risk as other people	No			No			Moderate	Agree	Agree	Agree	Agree	Agree	Strongly Agree	Agree	Agree	Disagree	Agree	Agree	Yes	Yes	Recos /CAC		Recos /CAC		Yes	Yes	No
Central Kongo	Higher Education and/or University	No		BE AN EXAMPLE		Yes	49	18-55 years old	Male	Christian		Doctor		Single	Urban	Yes	Yellow fever vaccine		72	No	Yes, and I am more at risk than others	Yes	Compliance with Barrier Measures	PRECAUTIONARY MEASURE	No			High	Partially Agree	Partially Agree	Disagree	Partially Agree	Partially Agree	Partially Agree	Agree	Strongly Disagre	Strongly Disagre	Partially Agree	Partially Agree	Yes	Yes	Recos /CAC		Recos /CAC		Yes	Yes	One	To protect yourself and others Others to be specified
Central Kongo	Higher Education and/or University	No	Concerned regarding vaccine side effects			Yes	43	18-55 years old	Female	Christian		Doctor		Married	Urban	No	.			No	Yes, and I am more at risk than others	Yes	Perform a laboratory examination		Yes	Negative	4	High	Agree	Partially Agree	Agree	Partially Agree	Partially Agree	Partially Agree	Partially Agree	Partially Agree	Agree	Agree	Agree	Yes	Yes	Radio		Television		Yes	Yes	No
Central Kongo	Higher Education and/or University	No	Concern regarding vaccine ineffectiveness			Yes	45	18-55 years old	Female	Christian		Laboratory Technician		Cohabitate	Urban	Yes	Yellow fever vaccine		72	No	Yes, and I have the same level of risk as other people	No			No			High	Agree	Agree	Agree	Agree	Agree	Agree	Agree	Partially Agree	Partially Agree	Agree	Agree	Yes	Yes	Health facilities or health workers		Recos /CAC		No	Yes	No
Central Kongo	Higher Education and/or University	No	Concerned regarding vaccine side effects			Yes	49	18-55 years old	Male	Christian		Nurse		Married	Urban	No	.			Yes	Yes, and I am more at risk than others	Yes	Compliance with Barrier Measures	RESPECT FOR BARRIER GESTURE	No			Moderate	Partially Agree	Agree	Agree	Partially Agree	Agree	Agree	Partially Agree	Partially Agree	Strongly Disagre	Partially Agree	Agree	Yes	Yes	Recos /CAC		Social networks		Yes	Yes	No
Central Kongo	Secondary	No				Yes	39	18-55 years old	Female	Others	KIMBANGUIST	Others	WEDDING HOUSEKEEPER	Cohabitate	Urban	Yes	Yellow fever vaccine		72	No	Yes, and I have the same level of risk as other people	No			Yes	Negative	5	Moderate	Agree	Agree	Agree	Agree	Agree	Strongly Agree	Strongly Disagre	Strongly Disagre	Strongly Disagre	Agree	Strongly Agree	Yes	Yes	Recos /CAC		Recos /CAC		Yes	Yes	One	To protect myself and others To help stop the spread of the virus To facilitate my journey To not die
Central Kongo	Primary	No	Concern regarding vaccine ineffectiveness			Yes	52	18-55 years old	Female	Christian		Others	WEDDING HOUSEKEEPER	Cohabitate	Urban	Yes	Yellow fever vaccine		72	Do not know	Yes, and I am more at risk than others	No			No			Moderate	Strongly Agree	Strongly Agree	Strongly Agree	Strongly Agree	Agree	Strongly Agree	Strongly Disagre	Strongly Disagre	Disagree	Agree	Partially Agree	Yes	Yes	Recos /CAC		Recos /CAC		Yes	Nope	No
Central Kongo	Higher Education and/or University	No	Insufficient data on the safety of the new vaccine			Yes	56	Over 55 years old	Male	Christian		Doctor		Cohabitate	Urban	Yes	Yellow fever vaccine Other (specify)	BCG	72	No	Yes, and I have the same level of risk as other people	Yes	Compliance with Barrier Measures	RESPECT FOR BARRIER GESTURE	No			Moderate	Agree	Agree	Agree	Agree	Agree	Agree	Partially Agree	Disagree	Strongly Disagre	Agree	Agree	Yes	Yes	Recos /CAC		Recos /CAC		Yes	Nope	No
Central Kongo	Higher Education and/or University	No	Concerned regarding vaccine side effects			Yes	50	18-55 years old	Male	Christian		Nurse		Cohabitate	Urban	Yes	Yellow fever vaccine		72	No	Yes, and I have the same level of risk as other people	No			No			High	Agree	Agree	Agree	Agree	Agree	Strongly Agree	Agree	Disagree	Strongly Disagre	Strongly Agree	Strongly Agree	Yes	Yes	Recos /CAC		Recos /CAC		Yes	Yes	No
Central Kongo	Secondary	No	Concerned regarding vaccine side effects			Yes	47	18-55 years old	Male	Christian		Others	MECANOGRAPH	Cohabitate	Urban	Yes	Yellow fever vaccine		72	No	Yes, and I have the same level of risk as other people	No			No			Moderate	Agree	Disagree	Agree	Agree	Agree	Agree	Agree	Strongly Agree	Strongly Disagre	Strongly Agree	Strongly Agree	Yes	Yes	Church		Radio		Yes	Nope	No
Central Kongo	Secondary	No				Yes	54	18-55 years old	Male	Others	KIMBANGUIST	Nurse		Cohabitate	Urban	Yes	Yellow fever vaccine		72	No	Yes, and I have the same level of risk as other people	Yes	Compliance with Barrier Measures	STRICT RESPECT OF BARIERE GESTUR	No			High	Agree	Agree	Agree	Agree	Agree	Agree	Strongly Disagre	Disagree	Strongly Disagre	Strongly Agree	Strongly Agree	Yes	Yes	Recos /CAC		Recos /CAC		Yes	Yes	One	To protect myself and others To help stop the spread of the virus To facilitate my journey
Central Kongo	Higher Education and/or University	No				Yes	35	18-55 years old	Male	Christian		Nurse		Married	Urban	Yes	Yellow fever vaccine		HE IGNORES	No	Yes, and I am more at risk than others	No			No			Moderate	Agree	Agree	Agree	Agree	Agree	Strongly Disagre	Agree	Strongly Disagre	Strongly Disagre	Strongly Disagre	Strongly Disagre	Yes	Yes	Recos /CAC		Recos /CAC		Yes	Yes	One	To protect yourself and others
Central Kongo	Higher Education and/or University	No				Yes	35	18-55 years old	Male	Christian		Nurse		Married	Urban	Yes	Yellow fever vaccine		HE IGNORES	No	Yes, and I have the same level of risk as other people	No			No			Small	Agree	Agree	Agree	Agree	Agree	Strongly Disagre	Agree	Strongly Disagre	Agree	Agree	Agree	Yes	Yes	Recos /CAC		Television		Yes	Yes	One	To not die To protect yourself and others
Central Kongo	Secondary	No				Yes	53	18-55 years old	Male	Christian		Nurse		Married	Urban	No	.			No	Yes, and I have the same level of risk as other people	Yes	Take treatment for COVID-19		Yes	Negative	6	High	Agree	Agree	Agree	Agree	Agree	Agree	Strongly Disagre	Strongly Disagre	Agree	Agree	Strongly Disagre	Yes	Yes	Recos /CAC		Recos /CAC		Yes	Yes	One	To help stop the spread of the virus
Central Kongo	Secondary	No				Yes	30	18-55 years old	Female	Christian		Nurse		Cohabitate	Urban	No	.			No	Yes, and I have the same level of risk as other people	No			Yes	Negative	3	High	Agree	Agree	Agree	Agree	Agree	Agree	Strongly Disagre	Agree	Strongly Disagre	Strongly Disagre	Strongly Disagre	Yes	Yes	Church		Radio		Yes	Yes	One	To protect yourself and others
Central Kongo	Higher Education and/or University	No				Yes	42	18-55 years old	Female	Christian		Nurse		Divorced/Separated	Urban	No	.			No	Yes, and I have the same level of risk as other people	No			No			Moderate	Agree	Agree	Agree	Agree	Agree	Agree	Strongly Disagre	Strongly Disagre	Strongly Disagre	Agree	Agree	Yes	Yes	Radio		Recos /CAC		Yes	Yes	One	To not die
Central Kongo	Higher Education and/or University	No	Insufficient data on the safety of the new vaccine			Yes	29	18-55 years old	Male	Christian		Nurse		Single	Urban	No	.			No	Yes, and I have the same level of risk as other people	No			No			High	Agree	Agree	Agree	Agree	Agree	Agree	Strongly Disagre	Strongly Disagre	Strongly Disagre	Agree	Strongly Disagre	Yes	Yes	Recos /CAC		Radio		Yes	Nope	No
Central Kongo	Higher Education and/or University	No	Concerned regarding vaccine side effects			Yes	25	18-55 years old	Female	Christian		Laboratory Technician		Single	Urban	No	.			No	Yes, and I have the same level of risk as other people	No			No			High	Agree	Agree	Agree	Agree	Agree	Agree	Strongly Disagre	Strongly Disagre	Strongly Disagre	Strongly Disagre	Disagree	Yes	Yes	Health facilities or health workers		Television		Yes	Nope	No
Central Kongo	Secondary	No	I am against vaccines in general			Yes	49	18-55 years old	Female	Christian		Midwife		Divorced/Separated	Urban	No	.			Yes	Yes, and I have the same level of risk as other people	No			No			High	Agree	Agree	Agree	Agree	Agree	Agree	Strongly Disagre	Strongly Disagre	Strongly Disagre	Agree	Agree	Yes	Yes	Recos /CAC		Health facilities or health workers		No	Yes	No
Central Kongo	Higher Education and/or University	No				Yes	28	18-55 years old	Female	Christian		Laboratory Technician		Single	Urban	No	.			No	Yes, and I have the same level of risk as other people	No			No			High	Strongly Disagre	Strongly Disagre	Agree	Agree	Agree	Strongly Disagre	Agree	Strongly Disagre	Strongly Disagre	Agree	Strongly Disagre	Yes	Yes	Health facilities or health workers		Health facilities or health workers		Yes	Yes	One	To protect yourself and others
Central Kongo	Higher Education and/or University	No				Yes	33	18-55 years old	Male	Christian		Nurse		Divorced/Separated	Urban	No	.			No	Yes, and I have the same level of risk as other people	Yes	Take treatment for COVID-19		No			Small	Agree	Agree	Agree	Agree	Agree	Strongly Disagre	Strongly Disagre	Strongly Disagre	Strongly Disagre	Agree	Disagree	Yes	Yes	Radio		Health facilities or health workers		No	Yes	One	To protect yourself and others
Central Kongo	Higher Education and/or University	No	Concern regarding vaccine ineffectiveness			Yes	28	18-55 years old	Female	Christian		Others	THE MANAGING ADMINISTRATOR	Single	Urban	No	.			No	No	No			No			Small	Agree	Agree	Agree	Agree	Agree	Agree	Strongly Disagre	Strongly Disagre	Strongly Disagre	Strongly Disagre	Partially Agree	Yes	Yes	Television		Television		Yes	Yes	No
Central Kongo	Higher Education and/or University	No	I am against vaccines in general			Yes	26	18-55 years old	Female	Christian		Laboratory Technician		Single	Urban	No	.			No	Yes, and I have the same level of risk as other people	No			No			Small	Agree	Agree	Agree	Agree	Agree	Agree	Strongly Disagre	Agree	Strongly Disagre	Strongly Disagre	Strongly Disagre	Yes	Yes	Recos /CAC		Church		No	Yes	No
Central Kongo	Secondary	No				Yes	58	Over 55 years old	Male	Christian		Nurse		Married	Urban	No	.			No	Yes, and I have the same level of risk as other people	No			No			High	Agree	Agree	Agree	Agree	Agree	Strongly Disagre	Agree	Strongly Disagre	Strongly Disagre	Agree	Strongly Disagre	Yes	Yes	Recos /CAC		Radio		Yes	Yes	One	To protect yourself and others
Central Kongo	Secondary	No	Insufficient data on the safety of the new vaccine			Yes	46	18-55 years old	Female	Christian		Midwife		Married	Urban	No	.			No	Yes, and I have the same level of risk as other people	No			No			High	Agree	Agree	Agree	Agree	Agree	Agree	Agree	Strongly Disagre	Strongly Disagre	Agree	Strongly Disagre	Yes	Yes	Church		Television		Yes	Yes	No
Central Kongo	Higher Education and/or University	No	Vaccine administration is painful or inconvenient			Yes	38	18-55 years old	Female	Christian		Nurse		Single	Urban	Yes	Yellow fever vaccine		5	No	Yes, and I have the same level of risk as other people	No			No			Small	Agree	Agree	Agree	Agree	Agree	Agree	Agree	Agree	Strongly Disagre	Agree	Strongly Disagre	Yes	Yes	Health facilities or health workers		Social networks		Yes	Yes	No
Central Kongo	Higher Education and/or University	No	Concern regarding vaccine ineffectiveness			Yes	26	18-55 years old	Female	Christian		Nurse		Married	Urban	No	.			Yes	Yes, and I have the same level of risk as other people	No			No			High	Agree	Agree	Agree	Agree	Agree	Agree	Strongly Disagre	Agree	Strongly Disagre	Agree	Agree	Yes	Yes	Recos /CAC		Recos /CAC		No	Yes	No
Central Kongo	Higher Education and/or University	No				Yes	42	18-55 years old	Male	Christian		Laboratory Technician		Married	Urban	No	.			No	Yes, and I have the same level of risk as other people	No			No			High	Agree	Strongly Disagre	Strongly Disagre	Strongly Disagre	Strongly Disagre	Agree	Agree	Strongly Disagre	Strongly Disagre	Agree	Agree	Yes	Yes	Radio		Social networks		Yes	Yes	One	To protect yourself and others
Central Kongo	Secondary	No				Yes	43	18-55 years old	Female	Christian		Nurse		Married	Urban	No	.			No	Yes, and I have the same level of risk as other people	No			No			Moderate	Agree	Agree	Agree	Agree	Agree	Agree	Agree	Agree	Strongly Disagre	Agree	Strongly Disagre	Yes	Yes	Church		Recos /CAC		Yes	Yes	One	To protect yourself and others
Central Kongo	Higher Education and/or University	No				Yes	31	18-55 years old	Female	Christian		Nurse		Married	Urban	No	.			No	Yes, and I am more at risk than others	Yes	Nothing		No			Moderate	Agree	Agree	Agree	Agree	Agree	Strongly Disagre	Strongly Disagre	Agree	Strongly Disagre	Strongly Disagre	Strongly Disagre	Yes	Yes	Television		Recos /CAC		No	Nope	Two
Central Kongo	Secondary	No	I am against vaccines in general			Yes	37	18-55 years old	Male	Christian		Nurse		Married	Urban	Yes	Yellow fever vaccine		HE IGNORES	No	Yes, and I have the same level of risk as other people	No			No			High	Agree	Agree	Agree	Agree	Agree	Agree	Agree	Strongly Disagre	Strongly Disagre	Agree	Agree	Yes	Yes	Church		Television		Yes	Yes	No
Central Kongo	Higher Education and/or University	No	I perceive myself as not being at considerable risk of developing complications if I am infected wit			Yes	35	18-55 years old	Male	Christian		Doctor		Married	Urban	Yes	Yellow fever vaccine		HE IGNORES	No	Yes, and I am more at risk than others	Yes	Perform a laboratory examination		Yes	Negative	5	Moderate	Strongly Disagre	Agree	Agree	Agree	Agree	Agree	Agree	Strongly Disagre	Strongly Disagre	Agree	Agree	Yes	Yes	Church		Recos /CAC		Yes	Yes	No
Central Kongo	Secondary	No	I am against vaccines in general			Yes	40	18-55 years old	Female	Christian		Nurse		Single	Urban	Yes	Yellow fever vaccine		HE IGNORES	No	Yes, and I am more at risk than others	No			No			Moderate	Agree	Agree	Agree	Agree	Agree	Agree	Strongly Disagre	Agree	Strongly Disagre	Agree	Agree	Yes	Yes	Radio		Radio		No	Nope	No
Central Kongo	Higher Education and/or University	No	Concern regarding vaccine ineffectiveness			Yes	25	18-55 years old	Female	Christian		Nurse		Single	Urban	No	.			No	Yes, and I am more at risk than others	No			No			Small	Agree	Agree	Agree	Agree	Agree	Agree	Strongly Disagre	Agree	Strongly Disagre	Agree	Strongly Disagre	Yes	Yes	Television		Radio		Yes	Yes	No
Central Kongo	Secondary	No	I am against vaccines in general			Yes	33	18-55 years old	Male	Christian		Nurse		Cohabitate	Urban	Yes	Yellow fever vaccine		HE IGNORES	No	Yes, and I am more at risk than others	No			No			Moderate	Agree	Agree	Strongly Disagre	Agree	Strongly Disagre	Strongly Disagre	Strongly Disagre	Strongly Disagre	Strongly Disagre	Agree	Strongly Disagre	Yes	Yes	Recos /CAC		Health facilities or health workers		Yes	Yes	No
Central Kongo	Higher Education and/or University	No				Yes	49	18-55 years old	Male	Christian		Nurse		Married	Urban	Yes	Yellow fever vaccine		HE IGNORES	No	Yes, and I have the same level of risk as other people	Yes	Nothing		No			Moderate	Agree	Agree	Agree	Agree	Agree	Strongly Disagre	Strongly Disagre	Strongly Disagre	Strongly Disagre	Agree	Agree	Yes	Yes	Recos /CAC		Radio		Yes	Yes	Two
Central Kongo	Higher Education and/or University	No	I am against vaccines in general			Yes	30	18-55 years old	Female	Christian		Nurse		Married	Urban	No	.			No	Yes, and I have the same level of risk as other people	No			No			Moderate	Strongly Agree	Agree	Strongly Agree	Agree	Strongly Agree	Strongly Agree	Strongly Disagre	Strongly Disagre	Strongly Disagre	Strongly Agree	Strongly Disagre	Yes	Yes	Radio		Television		No	Yes	No
Central Kongo	Secondary	No	Insufficient data on the safety of the new vaccine			Yes	28	18-55 years old	Female	Christian		Nurse		Cohabitate	Urban	No	.			No	Yes, and I have the same level of risk as other people	No			No			High	Strongly Agree	Strongly Disagre	Strongly Agree	Strongly Agree	Strongly Disagre	Agree	Disagree	Strongly Disagre	Strongly Disagre	Strongly Agree	Strongly Agree	No	Yes	Recos /CAC		Recos /CAC		No	Yes	No
Central Kongo	Secondary	No	Because of the Westerners or Illuminati�s plan to eliminate the Africans through vaccines			Yes	27	18-55 years old	Female	Christian		Nurse		Single	Urban	Yes	Yellow fever vaccine		HE IGNORES	No	Yes, and I have the same level of risk as other people	No			Yes	I did not receive the result	8	High	Strongly Agree	Strongly Agree	Agree	Strongly Agree	Agree	Agree	Strongly Disagre	Strongly Disagre	Strongly Disagre	Disagree	Strongly Disagre	Yes	Yes	Television		Radio		No	Yes	No
Central Kongo	Higher Education and/or University	No	I am against vaccines in general			Yes	31	18-55 years old	Male	Christian		Laboratory Technician		Cohabitate	Urban	No	.			No	No	No			Yes	Negative	5	Moderate	Strongly Agree	Agree	Strongly Agree	Strongly Disagre	Agree	Strongly Disagre	Agree	Agree	Strongly Disagre	Strongly Disagre	Strongly Disagre	Yes	Yes	Recos /CAC		Social networks		Yes	Yes	No
Central Kongo	Higher Education and/or University	No	I do not perceive myself to be at high risk for COVID-19 infection			Yes	33	18-55 years old	Male	Christian		Doctor		Single	Urban	No	.			No	Yes, and I am more at risk than others	Yes	Take treatment for COVID-19		No			Moderate	Strongly Agree	Agree	Agree	Strongly Agree	Agree	Strongly Agree	Agree	Strongly Disagre	Strongly Disagre	Strongly Disagre	Strongly Disagre	Yes	Yes	Health facilities or health workers		Radio		Yes	Yes	No
Central Kongo	Higher Education and/or University	No				Yes	37	18-55 years old	Male	Christian		Nurse		Married	Urban	No	.			No	Yes, and I have the same level of risk as other people	No			No			High	Strongly Agree	Agree	Strongly Agree	Strongly Agree	Strongly Agree	Strongly Disagre	Strongly Disagre	Strongly Disagre	Strongly Disagre	Strongly Agree	Strongly Agree	Yes	Yes	Recos /CAC		Television		Yes	Yes	One	To protect yourself and others Belief in vaccination and science To help stop the spread of the virus To return to life before (without mask, without social distancing, etc�)
Central Kongo	Higher Education and/or University	No				Yes	36	18-55 years old	Male	Christian		Nurse		Cohabitate	Urban	Yes	Yellow fever vaccine		18	No	Yes, and I have the same level of risk as other people	Yes	Nothing		No			High	Agree	Strongly Agree	Agree	Strongly Agree	Strongly Agree	Agree	Strongly Agree	Strongly Disagre	Strongly Disagre	Strongly Agree	Strongly Agree	Yes	Yes	Television		Television		Yes	Yes	One	To help stop the spread of the virus To protect yourself and others To not die
Central Kongo	Secondary	No	God's protection is enough, there is no need for a vaccine			Yes	40	18-55 years old	Male	Christian		Nurse		Cohabitate	Urban	No	.			No	Yes, and I am more at risk than others	Yes	Nothing		No			Moderate	Strongly Agree	Agree	Strongly Agree	Agree	Agree	Disagree	Strongly Disagre	Strongly Agree	Strongly Disagre	Strongly Agree	Strongly Disagre	Yes	Yes	Television		Television		Yes	Yes	No
Central Kongo	Secondary	No				Yes	60	Over 55 years old	Male	Christian		Others	SURFACE TECHNICIAN	Divorced/Separated	Urban	Yes	Yellow fever vaccine		IGNORED	No	Yes, and I have the same level of risk as other people	No			No			High	Strongly Agree	Agree	Strongly Agree	Agree	Agree	Agree	Strongly Disagre	Strongly Disagre	Strongly Disagre	Strongly Agree	Strongly Disagre	Yes	Yes	Recos /CAC		Recos /CAC		Yes	Yes	One	To protect yourself and others To help stop the spread of the virus
Central Kongo	Higher Education and/or University	No	Concerned regarding vaccine side effects			Yes	27	18-55 years old	Female	Christian		Nurse		Single	Urban	Yes	Yellow fever vaccine		IGNORED	No	No	No			No			No risk	Disagree	Strongly Disagre	Agree	Strongly Disagre	Agree	Strongly Disagre	Agree	Agree	Strongly Disagre	Agree	Strongly Disagre	Yes	Yes	Television		Television		Yes	Nope	No
Central Kongo	Higher Education and/or University	No	Previous adverse reaction to any vaccine			Yes	26	18-55 years old	Female	Christian		Nurse		Single	Urban	No	.			No	Do not know	No			No			No risk	Agree	Strongly Disagre	Strongly Agree	Agree	Strongly Disagre	Strongly Agree	Strongly Agree	Agree	Strongly Disagre	Strongly Agree	Strongly Disagre	Yes	Yes	Television		Television		Yes	Yes	No
Central Kongo	Higher Education and/or University	No	Concern about acquiring COVID-19 infection from the vaccine itself			Yes	40	18-55 years old	Male	Christian		Nurse		Married	Urban	No	.			No	Yes, and I am more at risk than others	No			Yes	Negative	7	Small	Strongly Disagre	Strongly Disagre	Strongly Disagre	Strongly Disagre	Strongly Disagre	Strongly Disagre	Agree	Strongly Agree	Strongly Disagre	Strongly Agree	Strongly Disagre	Yes	Yes	Recos /CAC		Radio		Yes	Nope	No
Central Kongo	Secondary	No				Yes	42	18-55 years old	Female	Christian		Nurse		Married	Urban	No	.			No	Yes, and I have the same level of risk as other people	Yes	Perform a laboratory examination		Yes	Positive	4	Moderate	Agree	Strongly Agree	Agree	Agree	Strongly Agree	Agree	Strongly Agree	Strongly Disagre	Strongly Disagre	Strongly Agree	Strongly Disagre	Yes	Yes	Health facilities or health workers		Television		No	Yes	One	To protect yourself and others To help stop the spread of the virus To return to life before (without a mask, without social distancing, etc.) To not die
Central Kongo	Higher Education and/or University	No	Vaccine administration is painful or inconvenient			Yes	35	18-55 years old	Female	Christian		Nurse		Married	Urban	Yes	Yellow fever vaccine		IGNORED	No	Yes, and I have the same level of risk as other people	No			No			Small	Strongly Agree	Agree	Strongly Agree	Strongly Agree	Agree	Strongly Agree	Strongly Agree	Strongly Disagre	Strongly Disagre	Strongly Agree	Strongly Disagre	Yes	Yes	Television		Recos /CAC		Yes	Yes	No
Central Kongo	Higher Education and/or University	No	Vaccine administration is painful or inconvenient			Yes	27	18-55 years old	Male	Christian		Nurse		Cohabitate	Urban	No	.			No	Yes, and I have the same level of risk as other people	No			No			High	Agree	Strongly Agree	Agree	Strongly Agree	Strongly Agree	Strongly Agree	Agree	Partially Agree	Partially Agree	Strongly Agree	Strongly Disagre	No	Yes	Recos /CAC		Recos /CAC		Yes	Yes	No
Central Kongo	Secondary	No	I am against vaccines in general			Yes	32	18-55 years old	Male	Christian		Nurse		Single	Urban	No	.			No	Yes, and I have the same level of risk as other people	No			Yes	Negative	7	Moderate	Agree	Agree	Strongly Agree	Strongly Agree	Strongly Agree	Strongly Agree	Strongly Agree	Strongly Disagre	Strongly Disagre	Strongly Agree	Strongly Disagre	Yes	Yes	Recos /CAC		Recos /CAC		Yes	Yes	No
Central Kongo	Secondary	No	Because of the Westerners or Illuminati�s plan to eliminate the Africans through vaccines			Yes	34	18-55 years old	Male	Christian		Nurse		Cohabitate	Urban	No	.			No	Yes, and I have the same level of risk as other people	Yes	Perform a laboratory examination		Yes	Negative	8	Moderate	Agree	Strongly Agree	Agree	Strongly Agree	Strongly Agree	Strongly Agree	Strongly Agree	Strongly Disagre	Strongly Disagre	Strongly Agree	Strongly Disagre	Yes	Yes	Health facilities or health workers		Television		Yes	Yes	No
Central Kongo	Secondary	No				Yes	42	18-55 years old	Female	Christian		Nurse		Divorced/Separated	Urban	Yes	Yellow fever vaccine		She doesn't r	No	Yes, and I am more at risk than others	No			Yes	Negative	12	High	Strongly Agree	Strongly Agree	Strongly Disagre	Strongly Agree	Disagree	Agree	Strongly Agree	Strongly Agree	Strongly Disagre	Strongly Agree	Strongly Agree	No	Yes	Recos /CAC		Recos /CAC		Yes	Yes	Two
Central Kongo	Higher Education and/or University	No				Yes	52	18-55 years old	Female	Christian		Nurse		Married	Urban	Yes	Yellow fever vaccine		She ignores	No	Yes, and I have the same level of risk as other people	No			Yes	Negative	12	Small	Agree	Agree	Agree	Agree	Partially Agree	Agree	Strongly Disagre	Partially Agree	Strongly Disagre	Strongly Agree	Strongly Agree	Yes	Yes	Radio		Recos /CAC		Yes	Yes	Two
Central Kongo	Higher Education and/or University	No				Yes	41	18-55 years old	Male	Christian		Nurse		Married	Urban	Yes	Yellow fever vaccine		DO NOT KNOW A	No	Yes, and I have the same level of risk as other people	Yes	Compliance with Barrier Measures	TAKE PREVENTIVE MEASURES	Yes	Negative	12	Small	Agree	Agree	Partially Agree	Agree	Agree	Agree	Agree	Strongly Disagre	Strongly Disagre	Agree	Agree	Yes	Yes	Health facilities or health workers		Recos /CAC		Yes	Yes	Two
Central Kongo	Secondary	No				Yes	46	18-55 years old	Female	Christian		Nurse		Married	Urban	Yes	Yellow fever vaccine		DO NOT REMEMB	No	Yes, and I have the same level of risk as other people	No			No			Small	Agree	Agree	Agree	Agree	Agree	Strongly Disagre	Strongly Disagre	Strongly Disagre	Agree	Agree	Agree	Yes	Yes	Recos /CAC		Recos /CAC		Yes	Yes	Two
Central Kongo	Did Not Study	No				Yes	58	Over 55 years old	Male	Christian		Others	GUARDIAN	Cohabitate	Urban	No	.			No	No	No			Yes	Negative	1	No risk	Strongly Disagre	Disagree	Strongly Disagre	Partially Agree	Disagree	Agree	Agree	Partially Agree	Agree	Agree	Agree	No	Yes	Radio		Recos /CAC		Yes	Yes	One	To help stop the spread of the virus
Central Kongo	Higher Education and/or University	No				Yes	33	18-55 years old	Male	Christian		Others	ADMINISTRATOR MANAGER	Cohabitate	Urban	Yes	Yellow fever vaccine		24	No	Yes, and I have the same level of risk as other people	No			Yes	Negative	12	Small	Agree	Agree	Agree	Disagree	Disagree	Agree	Disagree	Strongly Disagre	Strongly Disagre	Agree	Agree	Yes	Yes	Recos /CAC		Radio		Yes	Yes	Two
Central Kongo	Higher Education and/or University	No				Yes	36	18-55 years old	Female	Christian		Others	ADMINISTRATIVE (ACCOUNTING)	Married	Urban	Yes	Yellow fever vaccine		72	No	No	Yes	Perform a laboratory examination		Yes	Negative	6	Small	Agree	Agree	Partially Agree	Agree	Strongly Disagre	Agree	Strongly Disagre	Partially Agree	Agree	Agree	Strongly Agree	No	Yes	Church		Church		Yes	Yes	Two
Central Kongo	Higher Education and/or University	No				Yes	36	18-55 years old	Female	Christian		Nurse		Cohabitate	Urban	Yes	Yellow fever vaccine		SHE DOESN'T R	No	Yes, and I have the same level of risk as other people	No			Yes	Negative	5	Small	Partially Agree	Agree	Agree	Agree	Partially Agree	Partially Agree	Disagree	Agree	Strongly Disagre	Agree	Strongly Agree	Yes	Yes	Others	CHURCH	Recos /CAC		Yes	Yes	One	To protect yourself and others
Central Kongo	Higher Education and/or University	No	Concerned regarding vaccine side effects			Yes	31	18-55 years old	Female	Christian		Others	ADMINISTRATOR	Married	Urban	Yes	Others (to be specified)	VAT	60	No	Yes, and I am more at risk than others	No			Yes	Negative	5	High	Strongly Disagre	Strongly Disagre	Partially Agree	Partially Agree	Strongly Disagre	Partially Agree	Agree	Agree	Agree	Strongly Disagre	Strongly Disagre	No	Yes	Health facilities or health workers		Radio		Yes	Yes	No
Central Kongo	Secondary	No				Yes	52	18-55 years old	Female	Christian		Others	SURFACE TECHNICIAN	Cohabitate	Urban	Yes	Yellow fever vaccine		SHE IGNORES	No	Yes, and I have the same level of risk as other people	Yes	Perform a laboratory examination		Yes	Negative	1	High	Agree	Agree	Agree	Agree	Agree	Partially Agree	Partially Agree	Strongly Agree	Strongly Disagre	Strongly Agree	Strongly Disagre	Yes	Yes	Recos /CAC		Recos /CAC		Yes	Yes	One	To protect yourself and others
Central Kongo	Higher Education and/or University	No				Yes	47	18-55 years old	Female	Christian		Nurse		Married	Urban	Yes	Yellow fever vaccine		SHE IGNORES	No	Yes, and I am more at risk than others	Yes	Perform a laboratory examination		Yes	Negative	8	High	Agree	Agree	Strongly Disagre	Agree	Agree	Partially Agree	Disagree	Partially Agree	Partially Agree	Partially Agree	Strongly Agree	Yes	Yes	Recos /CAC		Recos /CAC		Yes	Yes	Two
Central Kongo	Higher Education and/or University	No				Yes	52	18-55 years old	Male	Christian		Doctor		Married	Urban	No	.			No	Yes, and I have the same level of risk as other people	Yes	Nothing		No			High	Agree	Agree	Partially Agree	Partially Agree	Partially Agree	Strongly Disagre	Disagree	Strongly Agree	Strongly Disagre	Agree	Strongly Agree	No	Yes	Radio		Recos /CAC		Yes	Yes	One	To protect yourself and others To help stop the spread of the virus To return to life before (without mask, without social distancing, etc.)
Central Kongo	Secondary	No	I perceive myself as not being at considerable risk of developing complications if I am infected wit			Yes	44	18-55 years old	Female	Others	NZILA KONGO	Nurse		Cohabitate	Urban	No	.			No	Yes, and I have the same level of risk as other people	No			No			High	Agree	Agree	Agree	Partially Agree	Partially Agree	Disagree	Strongly Disagre	Agree	Disagree	Agree	Strongly Agree	Yes	Yes	Recos /CAC		Recos /CAC		Yes	Yes	No
Central Kongo	Secondary	No				Yes	40	18-55 years old	Female	Christian		Nurse		Divorced/Separated	Urban	No	.			No	No	No			No			No risk	Agree	Agree	Agree	Agree	Agree	Agree	Agree	Strongly Disagre	Strongly Disagre	Strongly Agree	Strongly Agree	Yes	Yes	Health facilities or health workers		Recos /CAC		Yes	Yes	One	To protect myself and others To facilitate my journey
Central Kongo	Primary	No				Yes	48	18-55 years old	Female	Christian		Pharmacist		Cohabitate	Urban	Yes	Yellow fever vaccine		IGNORE	No	Yes, and I have the same level of risk as other people	No			Yes	Negative	3	Small	Agree	Agree	Agree	Agree	Agree	Agree	Agree	Agree	Strongly Disagre	Agree	Strongly Disagre	Yes	Yes	Others	HEALTH ZONE CENT	Recos /CAC		Yes	Yes	Two
Central Kongo	Secondary	No				Yes	54	18-55 years old	Male	Christian		Nurse		Cohabitate	Urban	Yes	Yellow fever vaccine		IGNORE	No	Yes, and I am more at risk than others	No			Yes	Negative	12	High	Partially Agree	Agree	Strongly Disagre	Disagree	Disagree	Strongly Disagre	Disagree	Strongly Disagre	Agree	Agree	Agree	Yes	Yes	Health facilities or health workers		Recos /CAC		Yes	Yes	Two
Central Kongo	Higher Education and/or University	No				Yes	44	18-55 years old	Male	Christian		Laboratory Technician		Cohabitate	Urban	Yes	Yellow fever vaccine		IGNORE	No	Yes, and I am more at risk than others	Yes	Nothing		No			High	Agree	Agree	Strongly Disagre	Agree	Agree	Agree	Agree	Strongly Disagre	Strongly Disagre	Agree	Strongly Disagre	Yes	Yes	Health facilities or health workers		Television		Yes	Yes	Two
Central Kongo	Secondary	No	Concerned regarding vaccine side effects			Yes	52	18-55 years old	Male	Christian		Nurse		Cohabitate	Urban	No	.			No	Yes, and I have the same level of risk as other people	No			No			High	Agree	Partially Agree	Agree	Agree	Agree	Agree	Strongly Disagre	Agree	Agree	Strongly Disagre	Agree	No	Yes	Recos /CAC		Recos /CAC		Yes	Nope	No
Central Kongo	Higher Education and/or University	No				Yes	52	18-55 years old	Female	Christian		Nurse		Widowed	Urban	Yes	Yellow fever vaccine		IGNORE	Yes	Yes, and I have the same level of risk as other people	No			No			High	Agree	Agree	Agree	Agree	Agree	Agree	Agree	Agree	Strongly Disagre	Agree	Strongly Disagre	No	Yes	Posters / billboards / banners / flyers		Recos /CAC		Yes	Yes	One	To protect yourself and others To help stop the spread of the virus
Central Kongo	Secondary	No	Insufficient data on the safety of the new vaccine			Yes	58	Over 55 years old	Female	Christian		Nurse		Divorced/Separated	Urban	No	.			No	Yes, and I am more at risk than others	No			No			High	Strongly Agree	Strongly Agree	Partially Agree	Strongly Agree	Agree	Agree	Strongly Disagre	Disagree	Strongly Disagre	Agree	Strongly Disagre	No	Yes	Recos /CAC		Recos /CAC		Yes	Yes	No
Central Kongo	Higher Education and/or University	No	I perceive myself as not being at considerable risk of developing complications if I am infected wit			Yes	57	Over 55 years old	Male	Animism		Doctor		Cohabitate	Urban	No	.			No	Yes, and I am more at risk than others	Yes	Perform a laboratory examination		Yes	Negative	12	High	Agree	Agree	Agree	Agree	Agree	Agree	Strongly Disagre	Partially Agree	Strongly Disagre	Strongly Disagre	Strongly Disagre	Yes	Yes	Posters / billboards / banners / flyers		Recos /CAC		Yes	Yes	No
Central Kongo	Higher Education and/or University	No	I am against vaccines in general			Yes	44	18-55 years old	Male	Christian		Nurse		Married	Urban	Yes	Yellow fever vaccine		HE IGNORES	No	Yes, and I am more at risk than others	No			Yes	Negative	5	High	Partially Agree	Strongly Disagre	Agree	Strongly Disagre	Partially Agree	Agree	Partially Agree	Agree	Partially Agree	Partially Agree	Agree	Yes	Yes	Family or community members		Health facilities or health workers		Yes	Yes	No
Central Kongo	Higher Education and/or University	No				Yes	43	18-55 years old	Female	Christian		Nurse		Married	Urban	No	.			No	Yes, and I have the same level of risk as other people	Yes	Perform a laboratory examination		Yes	Negative	3	High	Agree	Agree	Agree	Agree	Agree	Agree	Agree	Strongly Disagre	Strongly Disagre	Agree	Agree	Yes	Yes	Health facilities or health workers		Recos /CAC		Yes	Yes	Two
Central Kongo	Secondary	No	I am against vaccines in general			Yes	43	18-55 years old	Female	Others	KIMBANGUIST	Nurse		Married	Urban	No	.			No	Yes, and I am more at risk than others	Yes	Perform a laboratory examination		Yes	Negative	6	High	Agree	Agree	Agree	Agree	Agree	Agree	Disagree	Agree	Strongly Disagre	Agree	Agree	No	Yes	Posters / billboards / banners / flyers		Recos /CAC		Yes	Nope	No
Central Kongo	Higher Education and/or University	No	I am against vaccines in general			Yes	34	18-55 years old	Female	Christian		Nurse		Married	Urban	Yes	Yellow fever vaccine		IGNORE	No	Yes, and I have the same level of risk as other people	No			Yes	Negative	12	Moderate	Agree	Agree	Agree	Agree	Agree	Agree	Agree	Strongly Disagre	Agree	Agree	Strongly Disagre	Yes	Yes	Health facilities or health workers		Radio		Yes	Nope	No
Central Kongo	Secondary	No				Yes	52	18-55 years old	Female	Christian		Nurse		Married	Urban	No	.			Yes	Yes, and I have the same level of risk as other people	No			Yes	Negative	2	High	Agree	Agree	Agree	Agree	Agree	Agree	Agree	Strongly Disagre	Strongly Disagre	Agree	Strongly Disagre	No	Yes	Posters / billboards / banners / flyers		Radio		Yes	Yes	One	To protect yourself and others
Central Kongo	Higher Education and/or University	No	Insufficient data on the safety of the new vaccine			Yes	31	18-55 years old	Female	Christian		Nurse		Married	Urban	Yes	Yellow fever vaccine		IGNORE	No	Yes, and I have the same level of risk as other people	No			No			Small	Agree	Agree	Partially Agree	Agree	Agree	Agree	Agree	Strongly Disagre	Strongly Disagre	Agree	Strongly Disagre	No	Yes	Posters / billboards / banners / flyers		Radio		No	Nope	No
Central Kongo	Higher Education and/or University	No	I am against vaccines in general			Yes	22	18-55 years old	Female	Christian		Nurse		Single	Urban	No	.			No	Yes, and I have the same level of risk as other people	Yes	Nothing		No			No risk	Agree	Strongly Agree	Strongly Agree	Strongly Agree	Strongly Agree	Agree	Strongly Agree	Strongly Agree	Strongly Disagre	Strongly Agree	Strongly Disagre	Yes	Yes	Television		Radio		Yes	Yes	No
Central Kongo	Higher Education and/or University	No				Yes	60	Over 55 years old	Male	Christian		Others	RADIOLOGIST	Married	Urban	Yes	Yellow fever vaccine		IGNORED	No	Yes, and I have the same level of risk as other people	Yes	Perform a laboratory examination		Yes	Positive	4	High	Partially Agree	Strongly Disagre	Strongly Disagre	Partially Agree	Strongly Disagre	Strongly Agree	Strongly Agree	Strongly Disagre	Strongly Disagre	Strongly Agree	Strongly Disagre	Yes	Yes	Radio		Recos /CAC		Yes	Yes	Two
Central Kongo	Secondary	No	I am against vaccines in general			Yes	50	18-55 years old	Female	Christian		Nurse		Married	Urban	No	.			No	Yes, and I have the same level of risk as other people	Yes	Compliance with Barrier Measures	PROTECT YOURSELF BY MASK	Yes	Negative	7	Moderate	Strongly Agree	Agree	Strongly Agree	Agree	Agree	Strongly Agree	Strongly Agree	Strongly Disagre	Strongly Disagre	Strongly Agree	Strongly Disagre	Yes	Yes	Television		Radio		Yes	Nope	No
Central Kongo	Higher Education and/or University	No				Yes	48	18-55 years old	Male	Christian		Doctor		Married	Urban	No	.			No	No	No			No			Moderate	Strongly Disagre	Strongly Disagre	Strongly Disagre	Strongly Disagre	Strongly Disagre	Strongly Disagre	Strongly Disagre	Strongly Disagre	Strongly Agree	Agree	Strongly Disagre	Yes	Yes	Television		Television		No	Yes	One	To protect yourself and others
Central Kongo	Higher Education and/or University	No	Vaccine administration is painful or inconvenient			Yes	50	18-55 years old	Male	Christian		Laboratory Technician		Married	Urban	No	.			No	Yes, and I have the same level of risk as other people	Yes	Take treatment for COVID-19		Yes	Positive	4	Moderate	Strongly Disagre	Strongly Disagre	Strongly Agree	Strongly Agree	Agree	Strongly Agree	Strongly Agree	Strongly Disagre	Strongly Disagre	Strongly Agree	Strongly Disagre	Yes	Yes	Health facilities or health workers		Television		Yes	Yes	No
Central Kongo	Higher Education and/or University	No				Yes	39	18-55 years old	Female	Christian		Laboratory Technician		Married	Urban	Yes	Yellow fever vaccine		IGNORED	No	No	No			Yes	Negative	8	High	Strongly Agree	Agree	Agree	Agree	Strongly Agree	Strongly Agree	Strongly Agree	Partially Agree	Strongly Disagre	Strongly Agree	Strongly Disagre	Yes	Yes	Recos /CAC		Television		Yes	Yes	One	To protect myself and others To help stop the spread of the virus To facilitate my journey
Central Kongo	Higher Education and/or University	No	I am against vaccines in general			Yes	58	Over 55 years old	Female	Christian		Laboratory Technician		Married	Urban	Yes	Yellow fever vaccine		IGNORED	Yes	Yes, and I have the same level of risk as other people	No			No			Moderate	Agree	Strongly Agree	Strongly Agree	Strongly Agree	Agree	Strongly Agree	Strongly Agree	Strongly Disagre	Strongly Disagre	Partially Agree	Strongly Disagre	Yes	Yes	Health facilities or health workers		Health facilities or health workers		No	Nope	No
Central Kongo	Higher Education and/or University	No	I am against vaccines in general			Yes	32	18-55 years old	Male	Christian		Pharmacist		Single	Urban	Yes	Yellow fever vaccine		IGNORED	No	Yes, and I have the same level of risk as other people	Yes	Perform a laboratory examination		Yes	Positive	4	Moderate	Strongly Disagre	Strongly Agree	Agree	Strongly Disagre	Partially Agree	Strongly Disagre	Strongly Disagre	Strongly Disagre	Strongly Disagre	Strongly Agree	Strongly Disagre	Yes	Yes	Health facilities or health workers		Health facilities or health workers		No	Yes	No
Central Kongo	Primary	No	I am against vaccines in general			Yes	63	Over 55 years old	Female	Christian		Others	SURFACE TECHNICIAN	Widowed	Urban	Yes	Yellow fever vaccine		IGNORED	No	Yes, and I have the same level of risk as other people	No			No			High	Strongly Agree	Agree	Agree	Agree	Strongly Agree	Strongly Agree	Strongly Agree	Strongly Disagre	Strongly Disagre	Strongly Agree	Strongly Disagre	Yes	Yes	Health facilities or health workers		Health facilities or health workers		Yes	Yes	No
Central Kongo	Higher Education and/or University	No	Previous adverse reaction to any vaccine			Yes	26	18-55 years old	Female	Christian		Laboratory Technician		Single	Urban	No	.			No	Yes, and I am more at risk than others	Yes	Perform a laboratory examination		Yes	Negative	4	No risk	Strongly Agree	Strongly Agree	Agree	Agree	Agree	Strongly Agree	Strongly Agree	Agree	Strongly Disagre	Strongly Agree	Strongly Agree	Yes	Yes	Health facilities or health workers		Television		Yes	Nope	No
Central Kongo	Secondary	No	I am against vaccines in general			Yes	73	Over 55 years old	Male	Christian		Nurse		Married	Urban	Yes	Yellow fever vaccine		IGNORED	No	Yes, and I am more at risk than others	Yes	Take treatment for COVID-19		Yes	Positive	4	Moderate	Strongly Agree	Agree	Strongly Agree	Agree	Strongly Agree	Strongly Agree	Strongly Agree	Partially Agree	Strongly Disagre	Partially Agree	Strongly Agree	Yes	Yes	Health facilities or health workers		Radio		Yes	Nope	No
Central Kongo	Secondary	No	I am against vaccines in general			Yes	61	Over 55 years old	Female	Christian		Nurse		Widowed	Urban	No	.			No	Yes, and I am more at risk than others	Yes	Perform a laboratory examination		Yes	Negative	8	Small	Agree	Strongly Agree	Agree	Agree	Strongly Agree	Strongly Agree	Strongly Agree	Partially Agree	Strongly Disagre	Partially Agree	Strongly Disagre	Yes	Yes	Health facilities or health workers		Health facilities or health workers		Yes	Yes	No
Central Kongo	Higher Education and/or University	No				Yes	52	18-55 years old	Male	Christian		Doctor		Married	Urban	Yes	Yellow fever vaccine		IGNORED	No	Yes, and I have the same level of risk as other people	Yes	Perform a laboratory examination		Yes	Negative	9	No risk	Strongly Agree	Agree	Agree	Strongly Agree	Strongly Agree	Strongly Agree	Partially Agree	Partially Agree	Strongly Disagre	Partially Agree	Strongly Disagre	Yes	Yes	Recos /CAC		Health facilities or health workers		Yes	Yes	Two
Central Kongo	Secondary	No				Yes	70	Over 55 years old	Female	Christian		Nurse		Married	Urban	No	.			No	Yes, and I am more at risk than others	No			No			High	Partially Agree	Strongly Disagre	Partially Agree	Strongly Disagre	Strongly Disagre	Partially Agree	Agree	Partially Agree	Strongly Disagre	Strongly Agree	Strongly Disagre	Yes	Yes	Health facilities or health workers		Television		Yes	Yes	Two
Central Kongo	Higher Education and/or University	No	I am against vaccines in general			Yes	45	18-55 years old	Female	Christian		Nurse		Married	Urban	Yes	Yellow fever vaccine		IGNORED	Yes	Yes, and I have the same level of risk as other people	Yes	Perform a laboratory examination		Yes	Negative	11	High	Strongly Agree	Agree	Strongly Agree	Strongly Agree	Agree	Agree	Partially Agree	Partially Agree	Strongly Agree	Agree	Strongly Agree	Yes	Yes	Health facilities or health workers		Health facilities or health workers		Yes	Yes	No
Central Kongo	Secondary	No	I am against vaccines in general			Yes	46	18-55 years old	Female	Christian		Nurse		Married	Urban	Yes	Yellow fever vaccine		IGNORED	No	Yes, and I have the same level of risk as other people	No			No			Moderate	Strongly Agree	Agree	Agree	Agree	Strongly Agree	Strongly Agree	Strongly Agree	Strongly Disagre	Strongly Disagre	Partially Agree	Strongly Disagre	Yes	Yes	Television		Television		Yes	Yes	No
Central Kongo	Higher Education and/or University	No				Yes	41	18-55 years old	Female	Christian		Nurse		Married	Urban	Yes	Yellow fever vaccine		IGNORED	No	Yes, and I am more at risk than others	Yes	Take treatment for COVID-19		Yes	Positive	7	High	Partially Agree	Strongly Disagre	Strongly Disagre	Strongly Disagre	Strongly Disagre	Agree	Strongly Disagre	Partially Agree	Agree	Strongly Agree	Strongly Agree	Yes	Yes	Recos /CAC		Television		Yes	Yes	One	To protect yourself and others To help stop the spread of the virus
Central Kongo	Higher Education and/or University	No	I am against vaccines in general			Yes	31	18-55 years old	Female	Christian		Nurse		Single	Urban	Yes	Yellow fever vaccine		IGNORED	No	Yes, and I am more at risk than others	No			No			Moderate	Partially Agree	Agree	Agree	Agree	Agree	Strongly Agree	Strongly Agree	Partially Agree	Strongly Disagre	Strongly Agree	Strongly Disagre	Yes	Yes	Health facilities or health workers		Health facilities or health workers		No	Nope	No
Central Kongo	Primary	No	I am against vaccines in general			Yes	52	18-55 years old	Female	Christian		Others	TECHNICAL AREA	Widowed	Urban	Yes	Yellow fever vaccine		IGNORED	No	Do not know	No			No			Moderate	Partially Agree	Partially Agree	Partially Agree	Strongly Disagre	Strongly Disagre	Partially Agree	Strongly Disagre	Strongly Disagre	Strongly Disagre	Strongly Agree	Strongly Disagre	Yes	Yes	Recos /CAC		Television		Yes	Yes	No
Central Kongo	Secondary	No	I am against vaccines in general			Yes	55	18-55 years old	Female	Christian		Others	TECHNICAL AREA	Divorced/Separated	Urban	No	.			No	Yes, and I am more at risk than others	No			No			Moderate	Strongly Disagre	Strongly Disagre	Strongly Agree	Partially Agree	Strongly Disagre	Strongly Agree	Agree	Strongly Disagre	Strongly Disagre	Partially Agree	Strongly Disagre	Yes	Yes	Recos /CAC		Health facilities or health workers		No	Nope	No
Central Kongo	Higher Education and/or University	No	I do not perceive myself to be at high risk for COVID-19 infection			Yes	34	18-55 years old	Female	Christian		Nurse		Single	Urban	No	.			No	Yes, and I am more at risk than others	Yes	Perform a laboratory examination		Yes	Negative	6	High	Strongly Agree	Agree	Agree	Strongly Disagre	Agree	Strongly Agree	Strongly Disagre	Strongly Disagre	Strongly Disagre	Strongly Agree	Strongly Disagre	Yes	Yes	Television		Television		No	Yes	No
Central Kongo	Higher Education and/or University	No	I am against vaccines in general			Yes	29	18-55 years old	Female	Christian		Nurse		Single	Urban	Yes	Yellow fever vaccine		IGNORED	No	Yes, and I have the same level of risk as other people	Yes	Perform a laboratory examination		Yes	Negative	2	Moderate	Strongly Agree	Agree	Agree	Agree	Agree	Strongly Agree	Strongly Disagre	Partially Agree	Partially Agree	Strongly Disagre	Strongly Disagre	Yes	Yes	Health facilities or health workers		Television		Yes	Nope	No
Central Kongo	Higher Education and/or University	No	I am against vaccines in general			Yes	27	18-55 years old	Female	Christian		Laboratory Technician		Single	Urban	Yes	Yellow fever vaccine		IGNORED	No	Yes, and I have the same level of risk as other people	No			Yes	Negative	10	High	Partially Agree	Agree	Agree	Agree	Strongly Agree	Strongly Agree	Strongly Agree	Partially Agree	Strongly Disagre	Strongly Agree	Strongly Disagre	Yes	No			Health facilities or health workers		Yes	Nope	No
Central Kongo	Higher Education and/or University	No	I am against vaccines in general			Yes	40	18-55 years old	Female	Christian		Nurse		Married	Urban	Yes	Yellow fever vaccine		IGNORED	No	Yes, and I am more at risk than others	Yes	Perform a laboratory examination		Yes	Negative	3	Moderate	Strongly Agree	Strongly Agree	Agree	Strongly Agree	Agree	Strongly Agree	Strongly Agree	Partially Agree	Strongly Disagre	Partially Agree	Strongly Agree	Yes	Yes	Health facilities or health workers		Recos /CAC		Yes	Yes	No
Central Kongo	Higher Education and/or University	No				Yes	35	18-55 years old	Female	Christian		Midwife		Married	Urban	Yes	Yellow fever vaccine		72	No	Yes, and I have the same level of risk as other people	Do not know			No			Moderate	Strongly Agree	Strongly Agree	Strongly Agree	Strongly Agree	Strongly Agree	Strongly Agree	Strongly Agree	Strongly Disagre	Strongly Disagre	Strongly Agree	Strongly Agree	No	Yes	Recos /CAC		Recos /CAC		Yes	Yes	One	To protect yourself and others
Central Kongo	Higher Education and/or University	No	Insufficient data on the safety of the new vaccine			Yes	29	18-55 years old	Female	Christian		Nurse		Married	Urban	Yes	Yellow fever vaccine		72	No	Yes, and I have the same level of risk as other people	Do not know			Yes	Negative	12	High	Strongly Agree	Strongly Agree	Strongly Agree	Strongly Agree	Strongly Agree	Strongly Agree	Strongly Agree	Strongly Agree	Partially Agree	Partially Agree	Strongly Agree	Yes	Yes	Health facilities or health workers		Health facilities or health workers		Yes	Yes	No
Central Kongo	Higher Education and/or University	No	Insufficient data on the safety of the new vaccine			Yes	52	18-55 years old	Female	Christian		Midwife		Single	Urban	Yes	Yellow fever vaccine		72	No	Yes, and I have the same level of risk as other people	Yes	Compliance with Barrier Measures	This protects	Yes	Negative	3	Moderate	Strongly Agree	Strongly Agree	Strongly Disagre	Strongly Agree	Strongly Agree	Strongly Agree	Strongly Disagre	Strongly Agree	Strongly Disagre	Strongly Agree	Strongly Agree	No	Yes	Recos /CAC		Recos /CAC		Yes	Yes	No
Central Kongo	Secondary	No				Yes	52	18-55 years old	Male	Christian		Nurse		Married	Urban	Yes	Yellow fever vaccine		36	No	Yes, and I have the same level of risk as other people	Do not know			Yes	Negative	3	Moderate	Agree	Agree	Strongly Disagre	Agree	Disagree	Agree	Strongly Disagre	Disagree	Strongly Disagre	Strongly Agree	Strongly Disagre	Yes	Yes	Recos /CAC		Recos /CAC		Yes	Yes	Two
Central Kongo	Higher Education and/or University	No				Yes	40	18-55 years old	Male	Christian		Nurse		Married	Urban	No	.			Yes	No	Yes	Perform a laboratory examination		No			Moderate	Strongly Disagre	Strongly Agree	Strongly Disagre	Strongly Disagre	Strongly Disagre	Strongly Disagre	Partially Agree	Strongly Disagre	Strongly Disagre	Strongly Agree	Strongly Agree	Yes	Yes	Others	During the revie	Others	During the review	Yes	Yes	One	To protect yourself and others To help stop the spread of the virus
Central Kongo	Higher Education and/or University	No	Previous adverse reaction to any vaccine			Yes	63	Over 55 years old	Female	Christian		Nurse		Widowed	Urban	Yes	Others (to be specified)	VAT	2	Yes	Yes, and I am more at risk than others	Yes	Take treatment for COVID-19		No			High	Strongly Agree	Agree	Strongly Agree	Agree	Agree	Partially Agree	Partially Agree	Strongly Disagre	Strongly Disagre	Partially Agree	Strongly Disagre	No	Yes	Health facilities or health workers		Recos /CAC		Yes	Yes	No
Central Kongo	Higher Education and/or University	No				Yes	46	18-55 years old	Male	Christian		Laboratory Technician		Married	Urban	No	.			No	No	No			No			No risk	Partially Agree	Strongly Disagre	Strongly Disagre	Strongly Disagre	Partially Agree	Strongly Disagre	Partially Agree	Strongly Disagre	Disagree	Strongly Agree	Strongly Disagre	No	Yes	Health facilities or health workers		Recos /CAC		Yes	Nope	One	To return to life before (without a mask, without social distancing, etc.) To help stop the spread of the virus
Central Kongo	Secondary	No	Previous adverse reaction to any vaccine			Yes	42	18-55 years old	Female	Christian		Midwife		Married	Urban	Yes	Yellow fever vaccine		72	No	Yes, and I have the same level of risk as other people	No			No			Small	Agree	Strongly Disagre	Strongly Disagre	Strongly Disagre	Strongly Disagre	Strongly Disagre	Strongly Disagre	Strongly Disagre	Strongly Disagre	Strongly Disagre	Strongly Disagre	No	Yes	Health facilities or health workers		Recos /CAC		Yes	Nope	No
Central Kongo	Did Not Study	No	Concern about acquiring COVID-19 infection from the vaccine itself			Yes	57	Over 55 years old	Female	Christian		Others	Surfactant	Widowed	Urban	Yes	Yellow fever vaccine		72	Do not know	Do not know	No			No			Small	Agree	Partially Agree	Partially Agree	Partially Agree	Partially Agree	Partially Agree	Partially Agree	Strongly Disagre	Disagree	Partially Agree	Strongly Disagre	No	Yes	Posters / billboards / banners / flyers		Recos /CAC		No	Nope	No
Central Kongo	Higher Education and/or University	No				Yes	52	18-55 years old	Male	Christian		Nurse		Married	Urban	Yes	Yellow fever vaccine Other (specify)	Measles	72	No	Yes, and I am more at risk than others	No			No			No risk	Agree	Strongly Agree	Agree	Strongly Agree	Agree	Disagree	Strongly Agree	Strongly Disagre	Strongly Disagre	Strongly Agree	Strongly Agree	Yes	Yes	Health facilities or health workers		Recos /CAC		Yes	Yes	One	To protect yourself and others To help stop the spread of the virus
Central Kongo	Secondary	No	Concern about acquiring COVID-19 infection from the vaccine itself			Yes	44	18-55 years old	Female	Christian		Nurse		Married	Urban	No	.			No	Yes, and I am more at risk than others	No			No			Small	Agree	Agree	Agree	Agree	Agree	Partially Agree	Strongly Agree	Strongly Disagre	Disagree	Strongly Agree	Partially Agree	No	Yes	Health facilities or health workers		Recos /CAC		Yes	Nope	No
Central Kongo	Higher Education and/or University	No				Yes	41	18-55 years old	Female	Christian		Nurse		Married	Urban	No	.			Do not know	No	No			No			No risk	Agree	Strongly Agree	Agree	Strongly Agree	Agree	Partially Agree	Partially Agree	Strongly Disagre	Disagree	Strongly Agree	Partially Agree	No	Yes	Health facilities or health workers		Health facilities or health workers		Yes	Yes	One	To return to life before (without a mask, without social distancing, etc.) To help stop the spread of the virus To protect yourself and others
Central Kongo	Higher Education and/or University	No	Concern about acquiring COVID-19 infection from the vaccine itself			Yes	45	18-55 years old	Male	Christian		Laboratory Technician		Married	Urban	No	.			No	No	No			No			Moderate	Partially Agree	Partially Agree	Partially Agree	Strongly Disagre	Agree	Strongly Disagre	Strongly Disagre	Strongly Disagre	Strongly Disagre	Strongly Agree	Strongly Disagre	Yes	Yes	Health facilities or health workers		Recos /CAC		Yes	Nope	No
Central Kongo	Secondary	No	Concern regarding vaccine ineffectiveness			Yes	43	18-55 years old	Male	Christian		Others	Security agent	Married	Urban	No	.			No	Yes, and I have the same level of risk as other people	No			No			Small	Strongly Agree	Strongly Agree	Strongly Disagre	Disagree	Strongly Disagre	Disagree	Strongly Agree	Strongly Disagre	Strongly Disagre	Disagree	Strongly Agree	No	Yes	Posters / billboards / banners / flyers		Posters / billboards / banners / flyers		Yes	Nope	No
Central Kongo	Primary	No				Yes	50	18-55 years old	Female	Christian		Others	Surfactant	Single	Urban	Yes	Yellow fever vaccine		72	No	Yes, and I am more at risk than others	No			No			Small	Strongly Agree	Agree	Agree	Agree	Strongly Agree	Strongly Agree	Strongly Agree	Strongly Disagre	Strongly Disagre	Strongly Agree	Strongly Agree	No	Yes	Health facilities or health workers		Recos /CAC		Yes	Yes	One	To protect yourself and protect others To return to life before (without mask, without social distancing, etc.)
Central Kongo	Secondary	No				Yes	42	18-55 years old	Female	Christian		Nurse		Married	Urban	Yes	Yellow fever vaccine		72	No	No	No			No			No risk	Agree	Agree	Strongly Agree	Partially Agree	Strongly Agree	Strongly Agree	Strongly Agree	Strongly Disagre	Strongly Disagre	Strongly Agree	Strongly Agree	Yes	Yes	Health facilities or health workers		Posters / billboards / banners / flyers		Yes	Yes	One	To protect yourself and protect others To return to life before (without mask, without social distancing, etc.)
Central Kongo	Secondary	No	Concerned regarding vaccine side effects			Yes	39	18-55 years old	Male	Animism		Laboratory Technician		Married	Urban	No	.			Do not know	No	No			No			Small	Partially Agree	Partially Agree	Partially Agree	Disagree	Partially Agree	Strongly Disagre	Partially Agree	Strongly Disagre	Partially Agree	Strongly Disagre	Agree	No	Yes	Health facilities or health workers		Recos /CAC		Yes	Nope	No
Central Kongo	Secondary	No				Yes	56	Over 55 years old	Female	Christian		Nurse		Single	Urban	No	.			Do not know	No	No			No			No risk	Partially Agree	Partially Agree	Strongly Agree	Strongly Disagre	Agree	Disagree	Partially Agree	Strongly Disagre	Partially Agree	Agree	Strongly Agree	Yes	Yes	Health facilities or health workers		Recos /CAC		Yes	Nope	Two
Central Kongo	Secondary	No				Yes	39	18-55 years old	Female	Christian		Nurse		Married	Urban	Yes	Yellow fever vaccine		72	No	Yes, and I am more at risk than others	No			No			Small	Strongly Agree	Strongly Agree	Strongly Agree	Strongly Agree	Strongly Agree	Strongly Agree	Strongly Agree	Strongly Disagre	Strongly Disagre	Agree	Agree	Yes	Yes	Health facilities or health workers		Posters / billboards / banners / flyers		Yes	Yes	One	To return to life before (without a mask, without social distancing, etc.) To protect yourself and protect others
Central Kongo	Secondary	No				Yes	54	18-55 years old	Female	Christian		Nurse		Married	Urban	No	.			No	Yes, and I am more at risk than others	No			No			No risk	Agree	Partially Agree	Strongly Agree	Strongly Agree	Agree	Agree	Strongly Agree	Strongly Disagre	Strongly Disagre	Strongly Agree	Strongly Agree	Yes	No			Posters / billboards / banners / flyers		Yes	Yes	One	To protect yourself and protect others To return to life before (without mask, without social distancing, etc.)
Central Kongo	Higher Education and/or University	No	Insufficient data on the safety of the new vaccine			Yes	38	18-55 years old	Female	Christian		Nurse		Single	Urban	No	.			No	No	No			No			Small	Strongly Agree	Strongly Agree	Agree	Strongly Agree	Strongly Agree	Strongly Disagre	Agree	Strongly Disagre	Strongly Disagre	Strongly Agree	Partially Agree	No	Yes	Health facilities or health workers		Posters / billboards / banners / flyers		Yes	Nope	No
Central Kongo	Secondary	No				Yes	45	18-55 years old	Female	Christian		Nurse		Single	Urban	No	.			No	No	No			No			No risk	Partially Agree	Partially Agree	Strongly Agree	Strongly Disagre	Disagree	Strongly Disagre	Agree	Strongly Disagre	Strongly Disagre	Strongly Agree	Strongly Agree	No	Yes	Health facilities or health workers		Recos /CAC		Yes	Yes	One	To help stop the spread of the virus To return to life before (without mask, without social distancing, etc...)
Central Kongo	Secondary	No	Concern regarding vaccine ineffectiveness			Yes	55	18-55 years old	Female	Christian		Nurse		Widowed	Urban	No	.			Do not know	No	No			Yes	Negative	4	Small	Strongly Agree	Agree	Agree	Disagree	Strongly Agree	Strongly Disagre	Agree	Strongly Disagre	Strongly Disagre	Strongly Agree	Agree	Yes	Yes	Health facilities or health workers		Posters / billboards / banners / flyers		Yes	Yes	No
Central Kongo	Secondary	No	Insufficient data on the safety of the new vaccine			Yes	30	18-55 years old	Male	Animism		Laboratory Technician		Single	Urban	No	.			No	Yes, and I have the same level of risk as other people	No			No			No risk	Strongly Agree	Agree	Agree	Partially Agree	Partially Agree	Strongly Disagre	Partially Agree	Strongly Disagre	Strongly Disagre	Agree	Strongly Agree	Yes	Yes	Health facilities or health workers		Posters / billboards / banners / flyers		Yes	Yes	No
Central Kongo	Higher Education and/or University	No				Yes	43	18-55 years old	Male	Christian		Doctor		Married	Urban	No	.			No	Yes, and I am more at risk than others	No			No			Small	Strongly Agree	Strongly Agree	Strongly Agree	Partially Agree	Agree	Partially Agree	Agree	Strongly Disagre	Strongly Disagre	Agree	Agree	Yes	Yes	Health facilities or health workers		Posters / billboards / banners / flyers		Yes	Yes	One	To return to life before (without a mask, without social distancing, etc.) To protect yourself and protect others
Central Kongo	Higher Education and/or University	No				Yes	41	18-55 years old	Female	Christian		Others	AG	Married	Urban	No	.			No	No	No			No			No risk	Strongly Agree	Agree	Strongly Agree	Strongly Agree	Agree	Partially Agree	Partially Agree	Strongly Disagre	Strongly Disagre	Strongly Agree	Agree	Yes	Yes	Health facilities or health workers		Health facilities or health workers		Yes	Yes	One	To return to life before (without a mask, without social distancing, etc.) To help stop the spread of the virus
Central Kongo	Higher Education and/or University	No				Yes	40	18-55 years old	Male	Christian		Laboratory Technician		Married	Urban	Yes	Yellow fever vaccine		72	No	No	No			No			No risk	Strongly Agree	Agree	Strongly Agree	Disagree	Partially Agree	Partially Agree	Agree	Strongly Disagre	Strongly Disagre	Partially Agree	Agree	Yes	Yes	Church		Recos /CAC		Yes	Nope	One	To help stop the spread of the virus To return to life before (without mask, without social distancing, etc...)
Central Kongo	Secondary	No				Yes	43	18-55 years old	Male	Christian		Nurse		Married	Urban	No	.			Do not know	No	No			No			No risk	Partially Agree	Disagree	Partially Agree	Partially Agree	Disagree	Strongly Disagre	Agree	Strongly Disagre	Strongly Disagre	Strongly Agree	Agree	Yes	Yes	Health facilities or health workers		Recos /CAC		Yes	Nope	One	To return to life before (without mask, without social distancing, etc.)
Central Kongo	Higher Education and/or University	No				Yes	39	18-55 years old	Female	Christian		Doctor		Married	Urban	Yes	Others (to be specified)	VAT	5	No	No	No			No			Small	Partially Agree	Agree	Agree	Partially Agree	Partially Agree	Partially Agree	Partially Agree	Disagree	Disagree	Strongly Agree	Strongly Agree	Yes	Yes	Health facilities or health workers		Recos /CAC		Yes	Yes	Two
Central Kongo	Did Not Study	No	Insufficient data on the safety of the new vaccine			Yes	54	18-55 years old	Female	Christian		Others	Surfactant	Widowed	Urban	No	.			Do not know	No	No			No			Small	Partially Agree	Partially Agree	Disagree	Disagree	Disagree	Strongly Disagre	Partially Agree	Strongly Disagre	Strongly Disagre	Partially Agree	Partially Agree	No	Yes	Health facilities or health workers		Recos /CAC		Yes	Nope	No
Central Kongo	Secondary	No				Yes	52	18-55 years old	Female	Christian		Nurse		Married	Urban	No	.			No	No	No			No			Small	Partially Agree	Partially Agree	Partially Agree	Disagree	Disagree	Disagree	Strongly Agree	Disagree	Disagree	Partially Agree	Partially Agree	Yes	Yes	Posters / billboards / banners / flyers		Television		Yes	Nope	Two
Central Kongo	Secondary	No				Yes	38	18-55 years old	Female	Christian		Nurse		Married	Urban	Yes	Yellow fever vaccine		72	No	No	No			No			Small	Partially Agree	Partially Agree	Partially Agree	Partially Agree	Partially Agree	Partially Agree	Agree	Disagree	Disagree	Partially Agree	Agree	Yes	Yes	Health facilities or health workers		Posters / billboards / banners / flyers		Yes	Nope	One	To protect yourself and others
Central Kongo	Secondary	No	I am against vaccines in general			Yes	47	18-55 years old	Female	Christian		Nurse		Married	Urban	No	.			No	No	Yes	Perform a laboratory examination		Yes	Negative	3	No risk	Partially Agree	Agree	Strongly Agree	Partially Agree	Partially Agree	Disagree	Agree	Strongly Disagre	Disagree	Partially Agree	Partially Agree	Yes	Yes	Posters / billboards / banners / flyers		Posters / billboards / banners / flyers		Yes	Yes	No
Central Kongo	Higher Education and/or University	No				Yes	30	18-55 years old	Female	Christian		Nurse		Single	Urban	Yes	Yellow fever vaccine Other (specify)	VAT	72, 10	No	No	No			No			No risk	Strongly Agree	Strongly Agree	Strongly Agree	Strongly Agree	Strongly Disagre	Strongly Disagre	Agree	Strongly Disagre	Disagree	Partially Agree	Agree	Yes	Yes	Health facilities or health workers		Recos /CAC		Yes	Yes	One	To return to life before (without mask, without social distancing, etc.)
Central Kongo	Higher Education and/or University	No				Yes	40	18-55 years old	Male	Christian		Nurse		Married	Urban	No	.			No	No	No			No			No risk	Strongly Agree	Strongly Agree	Partially Agree	Partially Agree	Partially Agree	Partially Agree	Partially Agree	Strongly Disagre	Strongly Disagre	Partially Agree	Partially Agree	Yes	Yes	Health facilities or health workers		Recos /CAC		Yes	Nope	Two
Central Kongo	Secondary	No	Concern regarding vaccine ineffectiveness			Yes	40	18-55 years old	Female	Christian		Midwife		Cohabitate	Urban	No	.			No	Do not know	No			No			Small	Agree	Agree	Partially Agree	Partially Agree	Partially Agree	Partially Agree	Partially Agree	Disagree	Disagree	Strongly Disagre	Agree	No	Yes	Posters / billboards / banners / flyers		Church		Yes	Nope	No
Central Kongo	Secondary	No				Yes	62	Over 55 years old	Female	Christian		Nurse		Widowed	Urban	Yes	Yellow fever vaccine		72	No	No	No			No			No risk	Agree	Strongly Agree	Strongly Agree	Strongly Agree	Partially Agree	Partially Agree	Partially Agree	Disagree	Disagree	Strongly Agree	Strongly Agree	Yes	Yes	Church		Posters / billboards / banners / flyers		Yes	Nope	One	To protect yourself and others To help stop the spread of the virus
Central Kongo	Secondary	No	I am against vaccines in general			Yes	51	18-55 years old	Male	Christian		Nurse		Married	Urban	Yes	Yellow fever vaccine		72	No	No	No			No			Small	Strongly Agree	Strongly Agree	Strongly Agree	Disagree	Partially Agree	Partially Agree	Strongly Agree	Strongly Disagre	Disagree	Strongly Agree	Strongly Agree	Yes	Yes	Health facilities or health workers		Posters / billboards / banners / flyers		No	Yes	No
Central Kongo	Secondary	No	Concerned regarding vaccine side effects			Yes	42	18-55 years old	Female	Christian		Nurse		Married	Urban	No	.			Yes	No	No			No			Small	Strongly Agree	Partially Agree	Partially Agree	Disagree	Disagree	Disagree	Agree	Strongly Disagre	Strongly Disagre	Partially Agree	Partially Agree	Yes	Yes	Health facilities or health workers		Health facilities or health workers		Yes	Nope	No
Central Kongo	Secondary	No	Concern regarding vaccine ineffectiveness			Yes	48	18-55 years old	Female	Christian		Nurse		Single	Urban	No	.			No	No	No			No			Small	Partially Agree	Agree	Agree	Strongly Disagre	Strongly Disagre	Disagree	Agree	Disagree	Disagree	Disagree	Strongly Disagre	No	Yes	Posters / billboards / banners / flyers		Television		Yes	Yes	No
Central Kongo	Higher Education and/or University	No	Lack of trust because of the short time frame to manufacture vaccines			Yes	42	18-55 years old	Female	Christian		Nurse		Married	Urban	No	.			No	No	No			No			Small	Disagree	Disagree	Disagree	Disagree	Disagree	Strongly Disagre	Partially Agree	Strongly Disagre	Strongly Disagre	Partially Agree	Partially Agree	No	Yes	Health facilities or health workers		Recos /CAC		Yes	Nope	No
Central Kongo	Higher Education and/or University	No	Lack of trust because of the short time frame to manufacture vaccines			Yes	26	18-55 years old	Female	Christian		Nurse		Married	Urban	Yes	Others (to be specified)	VAT	2	No	Do not know	No			No			No risk	Partially Agree	Partially Agree	Partially Agree	Partially Agree	Partially Agree	Strongly Disagre	Partially Agree	Strongly Disagre	Disagree	Partially Agree	Partially Agree	Yes	Yes	Television		Posters / billboards / banners / flyers		Yes	Nope	No
Central Kongo	Higher Education and/or University	No				Yes	37	18-55 years old	Male	Christian		Laboratory Technician		Cohabitate	Urban	No	.			No	No	No			No			No risk	Agree	Agree	Partially Agree	Strongly Disagre	Disagree	Strongly Disagre	Partially Agree	Strongly Disagre	Strongly Disagre	Disagree	Disagree	Yes	Yes	Health facilities or health workers		Posters / billboards / banners / flyers		Yes	Yes	One	To protect yourself and others
Central Kongo	Secondary	No				Yes	32	18-55 years old	Female	Christian		Nurse		Married	Urban	No	.			No	No	No			No			Small	Partially Agree	Partially Agree	Disagree	Disagree	Partially Agree	Disagree	Agree	Strongly Disagre	Disagree	Partially Agree	Strongly Agree	Yes	Yes	Television		Recos /CAC		Yes	Nope	One	To protect yourself and others To help stop the spread of the virus
Central Kongo	Higher Education and/or University	No				Yes	39	18-55 years old	Female	Christian		Others	Nutritionist	Single	Urban	Yes	Yellow fever vaccine		72	Yes	No	Yes	Perform a laboratory examination		Yes	Negative	5	No risk	Strongly Agree	Strongly Agree	Strongly Agree	Strongly Agree	Strongly Agree	Partially Agree	Strongly Agree	Strongly Disagre	Disagree	Strongly Agree	Agree	Yes	Yes	Health facilities or health workers		Recos /CAC		Yes	Nope	One	To protect yourself and protect others To return to life before (without mask, without social distancing, etc.)
Central Kongo	Higher Education and/or University	No	Insufficient data on the safety of the new vaccine			Yes	37	18-55 years old	Female	Christian		Nurse		Married	Urban	Yes	Yellow fever vaccine		IGNORE	No	Yes, and I have the same level of risk as other people	No			No			Moderate	Agree	Agree	Agree	Agree	Agree	Agree	Strongly Disagre	Partially Agree	Partially Agree	Agree	Strongly Disagre	Yes	Yes	Television		Recos /CAC		No	Yes	No
Central Kongo	Secondary	No				Yes	47	18-55 years old	Female	Christian		Nurse		Divorced/Separated	Urban	No	.			No	Yes, and I am more at risk than others	Yes	Perform a laboratory examination		Yes	Negative	12	High	Agree	Agree	Agree	Agree	Agree	Agree	Strongly Disagre	Strongly Disagre	Strongly Disagre	Agree	Agree	Yes	Yes	Health facilities or health workers		Recos /CAC		Yes	Yes	Two
Central Kongo	Higher Education and/or University	No	Concern regarding vaccine ineffectiveness			Yes	50	18-55 years old	Male	Christian		Others	RADIOLOGIST	Married	Urban	No	.			No	Yes, and I am more at risk than others	No			No			High	Agree	Agree	Agree	Agree	Agree	Agree	Strongly Disagre	Agree	Strongly Disagre	Agree	Strongly Disagre	Yes	Yes	Recos /CAC		Recos /CAC		No	Yes	No
Central Kongo	Secondary	No	Lack of trust because of the short time frame to manufacture vaccines			Yes	50	18-55 years old	Female	Christian		Nurse		Married	Urban	No	.			Yes	Yes, and I have the same level of risk as other people	No			Yes	Negative	12	Moderate	Agree	Agree	Agree	Agree	Agree	Agree	Strongly Disagre	Agree	Strongly Disagre	Agree	Strongly Disagre	Yes	Yes	Posters / billboards / banners / flyers		Television		Yes	Nope	No
Central Kongo	Secondary	No	Concerned regarding vaccine side effects			Yes	71	Over 55 years old	Female	Christian		Nurse		Widowed	Urban	Yes	Yellow fever vaccine		SHE IGNORES	Yes	Yes, and I have the same level of risk as other people	No			Yes	Negative	6	Moderate	Agree	Agree	Agree	Agree	Agree	Agree	Strongly Disagre	Strongly Disagre	Strongly Disagre	Agree	Strongly Disagre	Yes	Yes	Posters / billboards / banners / flyers		Recos /CAC		Yes	Yes	No
Central Kongo	Secondary	No				Yes	65	Over 55 years old	Female	Others	KIMBANGUIST	Nurse		Married	Urban	No	.			Yes	Yes, and I have the same level of risk as other people	Yes	Perform a laboratory examination		Yes	Negative	5	Moderate	Agree	Agree	Strongly Agree	Strongly Agree	Strongly Agree	Agree	Agree	Partially Agree	Strongly Disagre	Agree	Strongly Disagre	Yes	Yes	Recos /CAC		Recos /CAC		Yes	Yes	Two
Central Kongo	Secondary	No				Yes	65	Over 55 years old	Female	Others	KINGUNZA	Nurse		Married	Urban	Yes	Yellow fever vaccine		IGNORE	Yes	Yes, and I have the same level of risk as other people	No			Yes	Negative	12	Moderate	Agree	Agree	Agree	Agree	Agree	Agree	Strongly Disagre	Strongly Disagre	Strongly Disagre	Agree	Agree	Yes	Yes	Health facilities or health workers		Recos /CAC		Yes	Yes	Two
Central Kongo	Higher Education and/or University	No				Yes	57	Over 55 years old	Male	Christian		Nurse		Married	Urban	Yes	Yellow fever vaccine		IGNORE	No	Yes, and I am more at risk than others	Yes	Nothing		No			High	Agree	Agree	Agree	Agree	Agree	Agree	Agree	Strongly Disagre	Strongly Disagre	Agree	Agree	Yes	Yes	Recos /CAC		Television		Yes	Yes	One	To protect yourself and others
Central Kongo	Higher Education and/or University	No				Yes	36	18-55 years old	Male	Christian		Doctor		Cohabitate	Urban	Yes	Yellow fever vaccine		70	No	Yes, and I have the same level of risk as other people	Yes	Perform a laboratory examination		Yes	Negative	7	Moderate	Agree	Agree	Partially Agree	Agree	Strongly Disagre	Agree	Strongly Disagre	Agree	Strongly Disagre	Agree	Agree	Yes	Yes	Health facilities or health workers		Church		Yes	Yes	One	To protect yourself and others Belief in vaccination and science To help stop the spread of the virus
Central Kongo	Higher Education and/or University	No				Yes	36	18-55 years old	Male	Christian		Doctor		Cohabitate	Urban	Yes	Yellow fever vaccine		70	No	Yes, and I have the same level of risk as other people	Yes	Perform a laboratory examination		Yes	Negative	7	Moderate	Agree	Agree	Partially Agree	Agree	Strongly Disagre	Agree	Strongly Disagre	Agree	Strongly Disagre	Agree	Agree	Yes	Yes	Health facilities or health workers		Church		Yes	Yes	One	To protect yourself and others Belief in vaccination and science To help stop the spread of the virus
Central Kongo	Secondary	No	Concern about acquiring COVID-19 infection from the vaccine itself			Yes	48	18-55 years old	Female	Christian		Nurse		Married	Urban	Yes	Yellow fever vaccine		IGNORED	No	Yes, and I have the same level of risk as other people	No			No			Moderate	Partially Agree	Agree	Strongly Agree	Partially Agree	Strongly Agree	Agree	Strongly Agree	Strongly Disagre	Strongly Disagre	Partially Agree	Strongly Disagre	Yes	Yes	Health facilities or health workers		Health facilities or health workers		Yes	Yes	No
Central Kongo	Secondary	No	God's protection is enough, there is no need for a vaccine			Yes	58	Over 55 years old	Male	Christian		Nurse		Married	Urban	Yes	Yellow fever vaccine Cholera vaccine		IGNORED	No	Yes, and I am more at risk than others	No			Yes	Negative	5	No risk	Strongly Agree	Strongly Agree	Agree	Agree	Strongly Agree	Strongly Agree	Strongly Agree	Strongly Agree	Partially Agree	Agree	Strongly Disagre	Yes	Yes	Health facilities or health workers		Television		Yes	Yes	No
Central Kongo	Higher Education and/or University	No	I am against vaccines in general			Yes	35	18-55 years old	Female	Christian		Nurse		Married	Urban	No	.			No	Yes, and I am more at risk than others	No			No			No risk	Agree	Agree	Strongly Agree	Agree	Agree	Strongly Agree	Partially Agree	Strongly Agree	Agree	Partially Agree	Strongly Disagre	Yes	Yes	Health facilities or health workers		Health facilities or health workers		Yes	Nope	No
Central Kongo	Higher Education and/or University	No	Because of the Westerners or Illuminati�s plan to eliminate the Africans through vaccines			Yes	33	18-55 years old	Female	Christian		Others	ADMINISTRATOR	Married	Urban	No	.			No	Yes, and I am more at risk than others	No			Yes	Negative	6	High	Agree	Agree	Strongly Agree	Agree	Partially Agree	Strongly Agree	Strongly Agree	Agree	Strongly Disagre	Partially Agree	Strongly Disagre	Yes	Yes	Recos /CAC		Recos /CAC		Yes	Nope	No
Central Kongo	Secondary	No	I do not perceive myself to be at high risk for COVID-19 infection			Yes	46	18-55 years old	Female	Christian		Nurse		Married	Urban	Yes	Yellow fever vaccine		IGNORED	No	Yes, and I am more at risk than others	No			No			Moderate	Strongly Agree	Agree	Strongly Agree	Strongly Agree	Strongly Agree	Strongly Disagre	Strongly Disagre	Strongly Agree	Strongly Agree	Partially Agree	Strongly Disagre	Yes	Yes	Radio		Health facilities or health workers		Yes	Nope	No
Central Kongo	Higher Education and/or University	No				Yes	48	18-55 years old	Female	Christian		Laboratory Technician		Divorced/Separated	Urban	Yes	Yellow fever vaccine		IGNORED	No	Yes, and I am more at risk than others	No			Yes	Negative	9	Moderate	Strongly Agree	Agree	Strongly Agree	Strongly Agree	Strongly Agree	Agree	Strongly Agree	Strongly Agree	Strongly Agree	Strongly Agree	Strongly Agree	Yes	Yes	Health facilities or health workers		Radio		Yes	Yes	One	To protect yourself and others To help stop the spread of the virus
Central Kongo	Higher Education and/or University	No	I am against vaccines in general			Yes	39	18-55 years old	Female	Christian		Laboratory Technician		Married	Urban	No	.			No	Yes, and I have the same level of risk as other people	Yes	Nothing		No			High	Partially Agree	Strongly Agree	Strongly Agree	Agree	Strongly Disagre	Strongly Agree	Strongly Disagre	Strongly Disagre	Strongly Disagre	Partially Agree	Strongly Disagre	Yes	Yes	Health facilities or health workers		Television		Yes	Nope	No
Central Kongo	Higher Education and/or University	No	I do not perceive myself to be at high risk for COVID-19 infection			Yes	45	18-55 years old	Female	Christian		Laboratory Technician		Married	Urban	Yes	Yellow fever vaccine		IGNORED	No	Yes, and I am more at risk than others	Yes	Take treatment for COVID-19		No			High	Partially Agree	Partially Agree	Strongly Agree	Strongly Disagre	Strongly Disagre	Strongly Agree	Agree	Agree	Strongly Disagre	Partially Agree	Strongly Disagre	Yes	Yes	Social networks		Radio		Yes	Nope	No
Central Kongo	Higher Education and/or University	No	Previous adverse reaction to any vaccine			Yes	31	18-55 years old	Female	Christian		Laboratory Technician		Married	Urban	Yes	Yellow fever vaccine		IGNORED	No	Yes, and I am more at risk than others	No			No			Moderate	Agree	Strongly Agree	Agree	Agree	Strongly Agree	Strongly Agree	Strongly Agree	Agree	Strongly Disagre	Partially Agree	Strongly Agree	Yes	Yes	Television		Television		Yes	Nope	No
Central Kongo	Higher Education and/or University	No	Concern about acquiring COVID-19 infection from the vaccine itself			Yes	40	18-55 years old	Male	Christian		Doctor		Married	Urban	Yes	Yellow fever vaccine		IGNORED	No	Yes, and I am more at risk than others	Yes	Perform a laboratory examination		Yes	Negative	4	Small	Strongly Agree	Strongly Agree	Agree	Agree	Strongly Agree	Strongly Agree	Strongly Agree	Strongly Agree	Agree	Strongly Agree	Strongly Agree	Yes	Yes	Health facilities or health workers		Television		Yes	Nope	No
Central Kongo	Secondary	No	I am against vaccines in general			Yes	70	Over 55 years old	Female	Christian		Midwife		Married	Urban	Yes	Yellow fever vaccine		IGNORED	No	Yes, and I have the same level of risk as other people	No			Yes	Negative	11	High	Strongly Agree	Agree	Strongly Agree	Agree	Agree	Partially Agree	Partially Agree	Agree	Agree	Strongly Agree	Strongly Disagre	Yes	Yes	Health facilities or health workers		Recos /CAC		Yes	Yes	No
Central Kongo	Higher Education and/or University	No	I am against vaccines in general			Yes	38	18-55 years old	Female	Christian		Midwife		Cohabitate	Urban	Yes	Yellow fever vaccine		IGNORED	No	Yes, and I have the same level of risk as other people	Yes	Perform a laboratory examination		Yes	Negative	4	Moderate	Strongly Agree	Agree	Strongly Agree	Agree	Agree	Strongly Agree	Agree	Agree	Agree	Strongly Agree	Agree	Yes	Yes	Health facilities or health workers		Radio		Yes	Yes	No
Central Kongo	Secondary	No	I am against vaccines in general			Yes	69	Over 55 years old	Female	Christian		Nurse		Widowed	Urban	Yes	Yellow fever vaccine		IGNORED	No	Yes, and I have the same level of risk as other people	No			Yes	Negative	6	High	Strongly Disagre	Strongly Disagre	Strongly Agree	Strongly Disagre	Strongly Disagre	Strongly Disagre	Strongly Agree	Strongly Agree	Strongly Agree	Partially Agree	Strongly Disagre	Yes	Yes	Health facilities or health workers		Social networks		Yes	Nope	No
Central Kongo	Secondary	No				Yes	62	Over 55 years old	Male	Christian		Others	SECRETARY	Married	Urban	No	.			No	Yes, and I have the same level of risk as other people	Yes	Perform a laboratory examination		Yes	Negative	11	High	Strongly Agree	Agree	Strongly Agree	Agree	Agree	Strongly Agree	Strongly Agree	Strongly Disagre	Strongly Disagre	Strongly Agree	Strongly Disagre	Yes	Yes	Television		Television		Yes	Yes	One	To protect myself and others To help stop the spread of the virus To facilitate my journey To not die
Central Kongo	Higher Education and/or University	No	I am against vaccines in general			Yes	34	18-55 years old	Female	Christian		Nurse		Married	Urban	No	.			No	Yes, and I am more at risk than others	No			Yes	Negative	3	High	Strongly Agree	Agree	Strongly Agree	Agree	Agree	Strongly Agree	Strongly Agree	Partially Agree	Strongly Disagre	Strongly Agree	Strongly Disagre	Yes	Yes	Radio		Social networks		Yes	Yes	No
Central Kongo	Secondary	No	I am against vaccines in general			Yes	50	18-55 years old	Female	Christian		Nurse		Married	Urban	No	.			No	Yes, and I have the same level of risk as other people	No			No			Moderate	Strongly Disagre	Partially Agree	Strongly Disagre	Strongly Disagre	Strongly Disagre	Strongly Disagre	Strongly Agree	Strongly Disagre	Partially Agree	Agree	Partially Agree	Yes	Yes	Recos /CAC		Recos /CAC		Yes	Yes	No
Central Kongo	Higher Education and/or University	No	The vaccine makes you sterile			Yes	25	18-55 years old	Female	Christian		Nurse		Single	Urban	No	.			No	Yes, and I have the same level of risk as other people	No			No			High	Strongly Disagre	Agree	Agree	Strongly Disagre	Agree	Agree	Strongly Agree	Strongly Disagre	Strongly Disagre	Strongly Agree	Strongly Disagre	Yes	Yes	Television		Radio		Yes	Nope	No
Central Kongo	Higher Education and/or University	No	I am against vaccines in general			Yes	31	18-55 years old	Female	Christian		Nurse		Cohabitate	Urban	No	.			No	No	No			No			Moderate	Agree	Agree	Strongly Agree	Agree	Agree	Strongly Agree	Strongly Disagre	Partially Agree	Strongly Disagre	Strongly Disagre	Strongly Disagre	Yes	Yes	Health facilities or health workers		Radio		Yes	Nope	No
Central Kongo	Higher Education and/or University	No	I am against vaccines in general			Yes	42	18-55 years old	Female	Christian		Nurse		Married	Urban	Yes	Yellow fever vaccine		IGNORED	No	Yes, and I have the same level of risk as other people	Yes	Nothing		No			High	Strongly Agree	Agree	Strongly Agree	Agree	Agree	Strongly Agree	Partially Agree	Strongly Disagre	Strongly Disagre	Partially Agree	Strongly Disagre	Yes	Yes	Health facilities or health workers		Television		Yes	Nope	No
Central Kongo	Higher Education and/or University	No	Concerned regarding vaccine side effects			Yes	47	18-55 years old	Female	Christian		Nurse		Divorced/Separated	Urban	Yes	Yellow fever vaccine		IGNORED	No	Yes, and I have the same level of risk as other people	No			No			High	Strongly Agree	Strongly Agree	Strongly Agree	Agree	Strongly Agree	Strongly Agree	Strongly Agree	Agree	Strongly Disagre	Strongly Agree	Strongly Disagre	Yes	Yes	Health facilities or health workers		Radio		Yes	Nope	No
Central Kongo	Secondary	No				Yes	65	Over 55 years old	Female	Christian		Nurse		Married	Urban	Yes	Yellow fever vaccine		72	Yes	Yes, and I am more at risk than others	No			No			No risk	Strongly Agree	Strongly Agree	Strongly Agree	Strongly Agree	Agree	Strongly Disagre	Partially Agree	Strongly Disagre	Strongly Disagre	Strongly Agree	Strongly Agree	Yes	Yes	Television		Recos /CAC		Yes	Yes	One	To protect yourself and others To help stop the spread of the virus
Central Kongo	Primary	No				Yes	45	18-55 years old	Male	Christian		Others	Plumber	Married	Urban	Yes	Yellow fever vaccine		72	No	Yes, and I have the same level of risk as other people	No			No			Small	Strongly Agree	Agree	Strongly Agree	Agree	Agree	Agree	Partially Agree	Disagree	Disagree	Strongly Agree	Strongly Agree	Yes	Yes	Recos /CAC		Recos /CAC		Yes	Yes	One	To protect yourself and protect others To return to life before (without mask, without social distancing, etc.)
Central Kongo	Did Not Study	No				Yes	49	18-55 years old	Female	Christian		Others	Surfactant	Divorced/Separated	Urban	No	.			No	No	Do not know			No			No risk	Agree	Partially Agree	Partially Agree	Partially Agree	Partially Agree	Partially Agree	Partially Agree	Strongly Disagre	Strongly Disagre	Agree	Strongly Agree	Yes	Yes	Health facilities or health workers		Recos /CAC		Yes	Nope	One	To protect yourself and others To help stop the spread of the virus
Central Kongo	Did Not Study	No				Yes	50	18-55 years old	Female	Christian		Others	Surfactant	Widowed	Urban	Yes	Yellow fever vaccine Other (specify)	VAT	72	No	Yes, and I am more at risk than others	No			No			No risk	Agree	Partially Agree	Partially Agree	Partially Agree	Partially Agree	Agree	Partially Agree	Strongly Disagre	Partially Agree	Partially Agree	Strongly Agree	Yes	Yes	Health facilities or health workers		Recos /CAC		Yes	Nope	One	To protect yourself and protect others To return to life before (without mask, without social distancing, etc.)
Central Kongo	Secondary	No				Yes	56	Over 55 years old	Male	Christian		Nurse		Married	Urban	No	.			Do not know	No	Do not know			No			No risk	Partially Agree	Strongly Agree	Agree	Agree	Agree	Agree	Partially Agree	Strongly Disagre	Disagree	Disagree	Disagree	Yes	Yes	Posters / billboards / banners / flyers		Family or community members		Yes	Yes	One	To protect yourself and others To help stop the spread of the virus To return to life before (without mask, without social distancing, etc.)
Central Kongo	Higher Education and/or University	No				Yes	46	18-55 years old	Male	Christian		Doctor		Married	Urban	No	.			No	No	No			No			Small	Strongly Agree	Agree	Partially Agree	Partially Agree	Partially Agree	Partially Agree	Partially Agree	Disagree	Disagree	Agree	Disagree	Yes	Yes	Health facilities or health workers		Recos /CAC		Yes	Yes	One	To protect yourself and others To help stop the spread of the virus
Central Kongo	Higher Education and/or University	No				Yes	55	18-55 years old	Male	Christian		Others	Electrician	Married	Urban	No	.			No	No	No			No			No risk	Partially Agree	Partially Agree	Disagree	Disagree	Disagree	Disagree	Agree	Strongly Disagre	Disagree	Partially Agree	Partially Agree	Yes	Yes	Health facilities or health workers		Posters / billboards / banners / flyers		Yes	Yes	One	To help stop the spread of the virus Belief in vaccination and science
Central Kongo	Higher Education and/or University	No				Yes	55	18-55 years old	Male	Christian		Nurse		Married	Urban	Yes	Yellow fever vaccine		72	Yes	Yes, and I am more at risk than others	Yes	Perform a laboratory examination		Yes	Negative	5	No risk	Strongly Agree	Strongly Agree	Partially Agree	Partially Agree	Partially Agree	Partially Agree	Agree	Disagree	Disagree	Disagree	Disagree	Yes	Yes	Health facilities or health workers		Health facilities or health workers		Yes	Yes	Two
Central Kongo	Higher Education and/or University	No				Yes	51	18-55 years old	Male	Christian		Doctor		Married	Urban	Yes	Yellow fever vaccine		72	No	Yes, and I am more at risk than others	Yes	Take treatment for COVID-19		Yes	Negative	12	Small	Partially Agree	Strongly Agree	Strongly Agree	Agree	Agree	Partially Agree	Partially Agree	Strongly Disagre	Strongly Disagre	Strongly Agree	Agree	Yes	Yes	Posters / billboards / banners / flyers		Health facilities or health workers		Yes	Yes	One	To protect yourself and others To help stop the spread of the virus To return to life before (without mask, without social distancing, etc.)
Central Kongo	Higher Education and/or University	No	Concerned regarding vaccine side effects			Yes	44	18-55 years old	Female	Christian		Nurse		Married	Urban	No	.			Do not know	No	No			No			Small	Agree	Agree	Agree	Partially Agree	Partially Agree	Partially Agree	Partially Agree	Strongly Disagre	Disagree	Strongly Agree	Strongly Agree	Yes	Yes	Posters / billboards / banners / flyers		Health facilities or health workers		Yes	Nope	No
Central Kongo	Higher Education and/or University	No				Yes	62	Over 55 years old	Male	Christian		Others	Secretary	Married	Urban	No	.			Yes	Yes, and I am more at risk than others	No			No			No risk	Partially Agree	Partially Agree	Partially Agree	Partially Agree	Partially Agree	Partially Agree	Partially Agree	Disagree	Disagree	Partially Agree	Partially Agree	Yes	Yes	Health facilities or health workers		Health facilities or health workers		Yes	Yes	One	To protect yourself and others Belief in vaccination and science
Central Kongo	Secondary	No	I am against vaccines in general			Yes	45	18-55 years old	Female	Animism		Nurse		Married	Urban	No	.			No	No	No			No			No risk	Strongly Disagre	Disagree	Disagree	Disagree	Disagree	Strongly Disagre	Strongly Disagre	Disagree	Disagree	Disagree	Strongly Disagre	Yes	Yes	Radio		Recos /CAC		Yes	Yes	No
Central Kongo	Higher Education and/or University	No	Concern regarding vaccine ineffectiveness			Yes	38	18-55 years old	Female	Christian		Laboratory Technician		Married	Urban	No	.			No	No	No			No			No risk	Partially Agree	Partially Agree	Partially Agree	Partially Agree	Disagree	Disagree	Partially Agree	Disagree	Disagree	Partially Agree	Partially Agree	Yes	Yes	Health facilities or health workers		Recos /CAC		Yes	Yes	No
Central Kongo	Higher Education and/or University	No				Yes	42	18-55 years old	Male	Christian		Others	Driver	Married	Urban	No	.			No	Yes, and I have the same level of risk as other people	No			No			No risk	Partially Agree	Agree	Partially Agree	Partially Agree	Partially Agree	Partially Agree	Strongly Agree	Disagree	Disagree	Strongly Agree	Strongly Agree	No	Yes	Health facilities or health workers		Recos /CAC		Yes	Yes	One	To return to life before (without a mask, without social distancing, etc.) To help stop the spread of the virus To protect yourself and others
Central Kongo	Higher Education and/or University	No				Yes	47	18-55 years old	Female	Christian		Doctor		Married	Urban	Yes	Yellow fever vaccine		72	No	Yes, and I am more at risk than others	No			No			Small	Strongly Agree	Agree	Agree	Agree	Agree	Partially Agree	Agree	Disagree	Disagree	Strongly Agree	Agree	Yes	Yes	Health facilities or health workers		Radio		Yes	Yes	One	To return to life before (without a mask, without social distancing, etc.) To help stop the spread of the virus To protect yourself and others
Central Kongo	Higher Education and/or University	No				Yes	48	18-55 years old	Male	Christian		Others	Ophtalmologue	Married	Urban	No	.			No	No	No			No			Small	Strongly Agree	Strongly Agree	Strongly Agree	Strongly Agree	Strongly Agree	Strongly Agree	Strongly Agree	Disagree	Disagree	Strongly Agree	Strongly Agree	Yes	Yes	Health facilities or health workers		Posters / billboards / banners / flyers		Yes	Yes	Two
Central Kongo	Higher Education and/or University	No	Concern about acquiring COVID-19 infection from the vaccine itself			Yes	30	18-55 years old	Female	Christian		Nurse		Single	Urban	No	.			No	No	Yes	Perform a laboratory examination		Yes	Negative	8	Small	Strongly Agree	Strongly Agree	Partially Agree	Disagree	Disagree	Disagree	Partially Agree	Disagree	Disagree	Partially Agree	Partially Agree	Yes	Yes	Posters / billboards / banners / flyers		Recos /CAC		Yes	Nope	No
Central Kongo	Higher Education and/or University	No	Insufficient data on the safety of the new vaccine			Yes	47	18-55 years old	Male	Christian		Others	AG	Married	Urban	Yes	Yellow fever vaccine		72	No	No	No			Yes	Negative	3	Small	Agree	Partially Agree	Partially Agree	Partially Agree	Partially Agree	Partially Agree	Partially Agree	Strongly Disagre	Strongly Disagre	Partially Agree	Partially Agree	Yes	Yes	Recos /CAC		Posters / billboards / banners / flyers		Yes	Nope	No
Central Kongo	Higher Education and/or University	No				Yes	36	18-55 years old	Male	Christian		Nurse		Single	Urban	No	.			No	No	No			No			Small	Strongly Agree	Partially Agree	Partially Agree	Partially Agree	Agree	Partially Agree	Partially Agree	Disagree	Strongly Disagre	Agree	Agree	Yes	Yes	Posters / billboards / banners / flyers		Recos /CAC		Yes	Yes	One	To protect yourself and others
Central Kongo	Higher Education and/or University	No	Concern about acquiring COVID-19 infection from the vaccine itself			Yes	39	18-55 years old	Female	Christian		Nurse		Married	Urban	Yes	Yellow fever vaccine		72	No	No	No			Yes	Negative	5	No risk	Partially Agree	Partially Agree	Partially Agree	Partially Agree	Partially Agree	Partially Agree	Partially Agree	Strongly Disagre	Disagree	Partially Agree	Partially Agree	Yes	Yes	Posters / billboards / banners / flyers		Health facilities or health workers		Yes	Nope	No
Central Kongo	Secondary	No				Yes	50	18-55 years old	Female	Christian		Midwife		Married	Urban	Yes	Others (to be specified)	VAT	60	No	Do not know	No			No			No risk	Strongly Agree	Strongly Agree	Agree	Strongly Agree	Agree	Agree	Agree	Disagree	Disagree	Strongly Agree	Agree	Yes	Yes	Health facilities or health workers		Recos /CAC		Yes	Yes	Two
Central Kongo	Higher Education and/or University	No	Concern regarding vaccine ineffectiveness			Yes	40	18-55 years old	Female	Christian		Laboratory Technician		Married	Urban	No	.			No	No	No			Yes	Negative	3	No risk	Partially Agree	Partially Agree	Partially Agree	Partially Agree	Partially Agree	Partially Agree	Partially Agree	Strongly Disagre	Disagree	Partially Agree	Disagree	Yes	Yes	Health facilities or health workers		Posters / billboards / banners / flyers		Yes	Nope	No
Central Kongo	Secondary	No	Insufficient data on the safety of the new vaccine			Yes	40	18-55 years old	Female	Christian		Midwife		Married	Urban	Yes	Yellow fever vaccine		72	No	Do not know	No			No			Small	Partially Agree	Partially Agree	Partially Agree	Partially Agree	Agree	Partially Agree	Agree	Strongly Disagre	Disagree	Partially Agree	Agree	Yes	Yes	Health facilities or health workers		Recos /CAC		Yes	Nope	No
Central Kongo	Higher Education and/or University	No	Because of the Westerners or Illuminati�s plan to eliminate the Africans through vaccines			Yes	47	18-55 years old	Female	Christian		Laboratory Technician		Married	Urban	Yes	Yellow fever vaccine		72	No	Yes, and I have the same level of risk as other people	Yes	Perform a laboratory examination		Yes	Negative	11	Moderate	Agree	Agree	Agree	Agree	Agree	Agree	Disagree	Strongly Disagre	Strongly Disagre	Agree	Agree	Yes	Yes	Health facilities or health workers		Health facilities or health workers		Yes	Yes	No
Central Kongo	Secondary	No	Because of the Westerners or Illuminati�s plan to eliminate the Africans through vaccines			Yes	48	18-55 years old	Female	Christian		Others	ADMINISTRATIF	Cohabitate	Urban	No	.			Yes	Yes, and I have the same level of risk as other people	Do not know			Yes	Negative	10	Moderate	Agree	Agree	Strongly Agree	Strongly Agree	Agree	Partially Agree	Disagree	Strongly Disagre	Strongly Disagre	Partially Agree	Strongly Agree	Yes	Yes	Health facilities or health workers		Recos /CAC		Yes	Nope	No
Central Kongo	Secondary	No				Yes	68	Over 55 years old	Male	Christian		Others	PRESIDENT CODESA	Widowed	Urban	Yes	Yellow fever vaccine		72	Yes	No	Yes	Compliance with Barrier Measures	GESTE BARRIERES	No			No risk	Agree	Agree	Agree	Agree	Agree	Agree	Disagree	Disagree	Disagree	Agree	Disagree	Yes	Yes	Recos /CAC		Recos /CAC		Yes	Yes	One	To protect yourself and others To help stop the spread of the virus
Central Kongo	Secondary	No	Because of the Westerners or Illuminati�s plan to eliminate the Africans through vaccines			Yes	47	18-55 years old	Female	Christian		Nurse		Cohabitate	Urban	Yes	Yellow fever vaccine		72	Yes	Yes, and I am more at risk than others	Yes	Compliance with Barrier Measures	GESTES BARRIERED	Yes	Negative	6	Moderate	Agree	Agree	Agree	Agree	Agree	Agree	Partially Agree	Partially Agree	Strongly Disagre	Agree	Partially Agree	Yes	Yes	Radio		Recos /CAC		Yes	Nope	No
Central Kongo	Secondary	No				Yes	50	18-55 years old	Female	Christian		Others	COMMUNITY RELAY	Divorced/Separated	Urban	Yes	Yellow fever vaccine		72	Yes	Yes, and I have the same level of risk as other people	No			No			Small	Agree	Partially Agree	Partially Agree	Agree	Agree	Agree	Partially Agree	Disagree	Disagree	Disagree	Partially Agree	Yes	Yes	Church		Recos /CAC		Yes	Yes	One	To facilitate my journey To protect myself and others
Central Kongo	Secondary	No	Previous adverse reaction to any vaccine			Yes	39	18-55 years old	Female	Christian		Nurse		Married	Urban	Yes	Yellow fever vaccine Other (specify)	72	72	No	Yes, and I am more at risk than others	Yes	Compliance with Barrier Measures	PRECAUTIONARY MEASURE	Yes	Negative	8	Small	Agree	Agree	Agree	Agree	Agree	Agree	Agree	Agree	Agree	Agree	Disagree	Yes	Yes	Church		Church		Yes	Nope	No
Central Kongo	Higher Education and/or University	No	Concern regarding vaccine ineffectiveness			Yes	38	18-55 years old	Male	Christian		Doctor		Cohabitate	Urban	Yes	Yellow fever vaccine Other (specify)	HAVRIX	8	No	Yes, and I am more at risk than others	Yes	Compliance with Barrier Measures	GESTES BARRIERE	Yes	Negative	8	High	Strongly Disagre	Strongly Disagre	Strongly Disagre	Strongly Disagre	Strongly Disagre	Partially Agree	Agree	Strongly Disagre	Strongly Disagre	Agree	Disagree	Yes	Yes	Health facilities or health workers		Social networks		Yes	Yes	No
Central Kongo	Higher Education and/or University	No	Concerned regarding vaccine side effects			Yes	43	18-55 years old	Female	Christian		Nurse		Married	Urban	No	.			No	Yes, and I have the same level of risk as other people	No			No			High	Strongly Disagre	Strongly Disagre	Disagree	Disagree	Agree	Disagree	Strongly Agree	Strongly Disagre	Strongly Disagre	Strongly Disagre	Strongly Disagre	Yes	Yes	Social networks		Television		Yes	Yes	No
Central Kongo	Higher Education and/or University	No	Concerned regarding vaccine side effects			Yes	42	18-55 years old	Female	Christian		Laboratory Technician		Married	Urban	Yes	Yellow fever vaccine		72	No	Yes, and I have the same level of risk as other people	Yes	Perform a laboratory examination		Yes	Negative	9	Moderate	Agree	Agree	Agree	Agree	Partially Agree	Agree	Partially Agree	Disagree	Disagree	Disagree	Disagree	Yes	Yes	Health facilities or health workers		Social networks		Yes	Nope	No
Central Kongo	Higher Education and/or University	No				Yes	46	18-55 years old	Male	Christian		Nurse		Married	Urban	Yes	Yellow fever vaccine		72	No	Yes, and I am more at risk than others	Yes	Perform a laboratory examination		Yes	Negative	10	High	Partially Agree	Partially Agree	Partially Agree	Partially Agree	Partially Agree	Partially Agree	Disagree	Disagree	Strongly Disagre	Partially Agree	Strongly Disagre	Yes	Yes	Health facilities or health workers		Recos /CAC		Yes	Yes	One	To protect myself and others To return to life before (without mask, without social distancing, etc�) To facilitate my trip To help stop the spread of the virus
Central Kongo	Secondary	No				Yes	43	18-55 years old	Female	Christian		Others	PHARMACY clerk	Cohabitate	Urban	Yes	Yellow fever vaccine Other (specify)	TD	24	No	Yes, and I have the same level of risk as other people	Yes	Compliance with Barrier Measures	ISOLATION FOR TWO WEEKS	Yes	Negative	9	Moderate	Agree	Agree	Agree	Agree	Agree	Agree	Partially Agree	Strongly Disagre	Strongly Disagre	Partially Agree	Agree	Yes	Yes	Health facilities or health workers		Recos /CAC		Yes	Yes	One	To protect yourself and others To help stop the spread of the virus
Central Kongo	Higher Education and/or University	No	Concerned regarding vaccine side effects			Yes	40	18-55 years old	Female	Christian		Laboratory Technician		Married	Urban	Yes	Yellow fever vaccine Other (specify)	TD	18	No	Yes, and I am more at risk than others	Yes	Perform a laboratory examination		Yes	Negative	12	Moderate	Agree	Agree	Agree	Agree	Agree	Agree	Partially Agree	Strongly Disagre	Strongly Disagre	Partially Agree	Strongly Agree	Yes	Yes	Recos /CAC		Recos /CAC		Yes	Yes	No
Central Kongo	Higher Education and/or University	No				Yes	42	18-55 years old	Female	Christian		Nurse		Married	Urban	Yes	Yellow fever vaccine Other (specify)	TD	13	No	Yes, and I have the same level of risk as other people	Yes	Perform a laboratory examination		Yes	Negative	11	Moderate	Agree	Agree	Agree	Agree	Agree	Partially Agree	Partially Agree	Disagree	Disagree	Agree	Disagree	Yes	Yes	Health facilities or health workers		Recos /CAC		Yes	Yes	One	To protect yourself and others To help stop the spread of the virus
Central Kongo	Higher Education and/or University	No				Yes	41	18-55 years old	Female	Christian		Nurse		Married	Urban	Yes	Yellow fever vaccine		2016	No	Yes, and I have the same level of risk as other people	Yes	Others (to be specified)	G	Yes	Negative	6	Moderate	Partially Agree	Partially Agree	Partially Agree	Partially Agree	Partially Agree	Partially Agree	Partially Agree	Partially Agree	Partially Agree	Agree	Partially Agree	Yes	Yes	Health facilities or health workers		Health facilities or health workers		Yes	Yes	One	To protect yourself and others To help stop the spread of the virus
Central Kongo	Higher Education and/or University	No				Yes	46	18-55 years old	Male	Christian		Doctor		Married	Urban	Yes	Yellow fever vaccine		72	Yes	Yes, and I am more at risk than others	Yes	Perform a laboratory examination		Yes	Positive	12	High	Agree	Agree	Agree	Agree	Agree	Partially Agree	Strongly Disagre	Strongly Disagre	Strongly Disagre	Partially Agree	Agree	Yes	Yes	Health facilities or health workers		Radio		Yes	Yes	One	To protect yourself and others To help stop the spread of the virus
Central Kongo	Higher Education and/or University	No	Insufficient data on the safety of the new vaccine			Yes	53	18-55 years old	Male	Others	BLACK CHURCH	Doctor		Married	Urban	No	.			No	Yes, and I am more at risk than others	Yes	Compliance with Barrier Measures	QUARANTINE	Yes	Positive	10	High	Partially Agree	Partially Agree	Partially Agree	Disagree	Agree	Disagree	Disagree	Strongly Disagre	Strongly Disagre	Disagree	Agree	Yes	Yes	Television		Social networks		Yes	Nope	No
Central Kongo	Higher Education and/or University	No	Concern about acquiring COVID-19 infection from the vaccine itself			Yes	44	18-55 years old	Female	Christian		Midwife		Cohabitate	Urban	No	.			No	Yes, and I am more at risk than others	Yes	Take treatment for COVID-19		Yes	Negative	7	Moderate	Agree	Agree	Agree	Agree	Agree	Strongly Agree	Partially Agree	Disagree	Disagree	Agree	Agree	Yes	Yes	Radio		Church		Yes	Yes	No
Central Kongo	Higher Education and/or University	No				Yes	67	Over 55 years old	Male	Christian		Others	AG	Married	Urban	Yes	Yellow fever vaccine		72	Yes	Yes, and I am more at risk than others	Yes	Perform a laboratory examination		Yes	Positive	12	High	Agree	Agree	Agree	Agree	Agree	Agree	Partially Agree	Strongly Disagre	Strongly Disagre	Agree	Strongly Disagre	Yes	Yes	Health facilities or health workers		Health facilities or health workers		Yes	Yes	Two
Central Kongo	Secondary	No	Insufficient data on the safety of the new vaccine			Yes	70	Over 55 years old	Male	Christian		Nurse		Married	Urban	Yes	Yellow fever vaccine		72	No	Yes, and I am more at risk than others	No			Yes	Negative	9	Moderate	Agree	Agree	Agree	Agree	Partially Agree	Agree	Agree	Disagree	Disagree	Agree	Agree	Yes	Yes	Health facilities or health workers		Television		Yes	Yes	No
Central Kongo	Secondary	No				Yes	49	18-55 years old	Male	Christian		Laboratory Technician		Cohabitate	Urban	Yes	Yellow fever vaccine		72	No	Yes, and I am more at risk than others	Yes	Perform a laboratory examination		Yes	Negative	10	High	Agree	Agree	Agree	Partially Agree	Partially Agree	Partially Agree	Partially Agree	Disagree	Disagree	Agree	Disagree	Yes	Yes	Health facilities or health workers		Health facilities or health workers		Yes	Yes	One	To protect yourself and others To help stop the spread of the virus To not die
Central Kongo	Higher Education and/or University	No	Concerned regarding vaccine side effects			Yes	44	18-55 years old	Female	Others	EBNM	Others	ANESTHETIST	Cohabitate	Urban	Yes	Yellow fever vaccine		72	No	Yes, and I am more at risk than others	Do not know			No			Moderate	Agree	Agree	Agree	Agree	Agree	Agree	Partially Agree	Disagree	Disagree	Disagree	Partially Agree	Yes	Yes	Health facilities or health workers		Health facilities or health workers		Yes	Nope	No
Central Kongo	Higher Education and/or University	No	Vaccine administration is painful or inconvenient			Yes	62	Over 55 years old	Male	Christian		Laboratory Technician		Married	Urban	Yes	Yellow fever vaccine		72	No	Yes, and I am more at risk than others	Yes	Perform a laboratory examination		Yes	Negative	9	High	Agree	Agree	Agree	Agree	Agree	Agree	Agree	Agree	Partially Agree	Agree	Partially Agree	Yes	Yes	Recos /CAC		Recos /CAC		Yes	Yes	No
Central Kongo	Higher Education and/or University	No	Previous adverse reaction to any vaccine			Yes	44	18-55 years old	Female	Christian		Laboratory Technician		Cohabitate	Urban	No	.			No	Yes, and I have the same level of risk as other people	Do not know			No			Small	Agree	Agree	Agree	Partially Agree	Partially Agree	Agree	Agree	Disagree	Disagree	Partially Agree	Partially Agree	Yes	Yes	Radio		Social networks		Yes	Yes	No
Central Kongo	Higher Education and/or University	No	Lack of trust because of the short time frame to manufacture vaccines			Yes	43	18-55 years old	Female	Christian		Laboratory Technician		Cohabitate	Urban	No	.			No	Yes, and I am more at risk than others	Yes	Perform a laboratory examination		Yes	Positive	12	Moderate	Partially Agree	Agree	Agree	Partially Agree	Partially Agree	Partially Agree	Partially Agree	Partially Agree	Partially Agree	Partially Agree	Partially Agree	Yes	Yes	Recos /CAC		Recos /CAC		Yes	Yes	No
Central Kongo	Higher Education and/or University	No	Concerned regarding vaccine side effects			Yes	48	18-55 years old	Female	Christian		Laboratory Technician		Divorced/Separated	Urban	Yes	Yellow fever vaccine		72	No	Yes, and I am more at risk than others	Yes	Compliance with Barrier Measures	RESPECT OF BARRIER GESTURE	Yes	Negative	4	High	Strongly Disagre	Agree	Agree	Agree	Agree	Agree	Agree	Disagree	Disagree	Disagree	Partially Agree	Yes	Yes	Health facilities or health workers		Radio		Yes	Yes	No
Central Kongo	Higher Education and/or University	No	Concerned regarding vaccine side effects			Yes	49	18-55 years old	Female	Christian		Nurse		Married	Urban	Yes	Yellow fever vaccine		72	No	Yes, and I am more at risk than others	No			No			High	Agree	Agree	Agree	Agree	Partially Agree	Partially Agree	Partially Agree	Partially Agree	Partially Agree	Partially Agree	Partially Agree	Yes	Yes	Health facilities or health workers		Health facilities or health workers		Yes	Yes	No
Central Kongo	Secondary	No				Yes	42	18-55 years old	Female	Christian		Nurse		Married	Urban	Yes	Yellow fever vaccine		72	No	Yes, and I am more at risk than others	Yes	Compliance with Barrier Measures	GESTES BARRIERE	Yes	Negative	6	High	Partially Agree	Partially Agree	Partially Agree	Partially Agree	Agree	Agree	Agree	Partially Agree	Agree	Agree	Disagree	Yes	Yes	Recos /CAC		Recos /CAC		Yes	Yes	One	To protect myself and others To facilitate my journey
Central Kongo	Higher Education and/or University	No		DON'T MAKE SERIOUS FORM		Yes	51	18-55 years old	Male	Christian		Doctor		Married	Urban	Yes	Ebola virus disease vaccine Yellow fever vaccine		72	Yes	Yes, and I am more at risk than others	Yes	Perform a laboratory examination		Yes	Positive	11	High	Partially Agree	Partially Agree	Partially Agree	Partially Agree	Agree	Agree	Partially Agree	Disagree	Disagree	Disagree	Partially Agree	Yes	Yes	Health facilities or health workers		Health facilities or health workers		Yes	Yes	One	To protect yourself and others To help stop the spread of the virus Others to be specified
Central Kongo	Higher Education and/or University	No	Concerned regarding vaccine side effects			Yes	40	18-55 years old	Female	Christian		Doctor		Single	Urban	Yes	Yellow fever vaccine Other (specify)	TD	12	No	Yes, and I am more at risk than others	Yes	Take treatment for COVID-19		Yes	Negative	6	High	Agree	Agree	Agree	Agree	Agree	Disagree	Agree	Partially Agree	Partially Agree	Partially Agree	Agree	Yes	Yes	Radio		Radio		Yes	Yes	No
Central Kongo	Higher Education and/or University	No	Concerned regarding vaccine side effects			Yes	47	18-55 years old	Male	Christian		Doctor		Married	Urban	No	.			No	Yes, and I have the same level of risk as other people	Yes	Perform a laboratory examination		Yes	Negative	7	Moderate	Partially Agree	Partially Agree	Partially Agree	Partially Agree	Partially Agree	Agree	Disagree	Strongly Disagre	Strongly Disagre	Partially Agree	Partially Agree	Yes	Yes	Health facilities or health workers		Radio		Yes	Nope	No
Central Kongo	Higher Education and/or University	No				Yes	49	18-55 years old	Male	Christian		Doctor		Married	Urban	Yes	Yellow fever vaccine		72	No	Yes, and I am more at risk than others	Yes	Compliance with Barrier Measures	GESTES BARRIERES	Yes	Negative	3	High	Agree	Partially Agree	Partially Agree	Agree	Agree	Partially Agree	Partially Agree	Agree	Strongly Disagre	Agree	Agree	Yes	Yes	Family or community members		Health facilities or health workers		Yes	Yes	Two
Central Kongo	Higher Education and/or University	No				Yes	54	18-55 years old	Female	Christian		Nurse		Cohabitate	Urban	Yes	Yellow fever vaccine		72	No	Yes, and I am more at risk than others	Yes	Take treatment for COVID-19		Yes	Negative	12	Small	Agree	Agree	Agree	Agree	Agree	Agree	Agree	Disagree	Disagree	Partially Agree	Partially Agree	Yes	Yes	Radio		Radio		Yes	Yes	Two
Central Kongo	Higher Education and/or University	No	Insufficient data on the safety of the new vaccine			Yes	43	18-55 years old	Male	Christian		Doctor		Married	Urban	No	.			No	Yes, and I am more at risk than others	Yes	Compliance with Barrier Measures	SE METTRE EN CARANTAINE	Yes	Negative	5	Moderate	Agree	Partially Agree	Partially Agree	Partially Agree	Agree	Partially Agree	Partially Agree	Disagree	Disagree	Agree	Partially Agree	Yes	Yes	Radio		Social networks		Yes	Nope	No
Central Kongo	Secondary	No				Yes	50	18-55 years old	Male	Christian		Nurse		Married	Urban	Yes	Yellow fever vaccine		72	No	Yes, and I am more at risk than others	Yes	Perform a laboratory examination		Yes	Negative	7	Moderate	Agree	Agree	Agree	Agree	Agree	Partially Agree	Partially Agree	Disagree	Disagree	Disagree	Disagree	Yes	Yes	Health facilities or health workers		Recos /CAC		Yes	Yes	Two
Central Kongo	Higher Education and/or University	No	Concern about acquiring COVID-19 infection from the vaccine itself			Yes	47	18-55 years old	Female	Musulmane		Doctor		Married	Urban	No	.			No	Yes, and I have the same level of risk as other people	Yes	Compliance with Barrier Measures	PREVENTION	No			Moderate	Partially Agree	Partially Agree	Partially Agree	Partially Agree	Agree	Partially Agree	Agree	Agree	Agree	Partially Agree	Partially Agree	Yes	Yes	Health facilities or health workers		Social networks		Yes	Nope	No
Central Kongo	Higher Education and/or University	No	Insufficient data on the safety of the new vaccine			Yes	53	18-55 years old	Male	Without religion		Doctor		Married	Urban	Yes	Yellow fever vaccine		72	No	Yes, and I am more at risk than others	No			No			Moderate	Partially Agree	Partially Agree	Agree	Agree	Partially Agree	Partially Agree	Disagree	Disagree	Disagree	Disagree	Partially Agree	Yes	Yes	Radio		Radio		Yes	Nope	No
Central Kongo	Higher Education and/or University	No	Concern about acquiring COVID-19 infection from the vaccine itself			Yes	50	18-55 years old	Female	Christian		Laboratory Technician		Married	Urban	Yes	Yellow fever vaccine		72	No	Yes, and I have the same level of risk as other people	Do not know			Yes	Negative	10	Moderate	Partially Agree	Partially Agree	Partially Agree	Partially Agree	Partially Agree	Partially Agree	Disagree	Disagree	Strongly Disagre	Partially Agree	Disagree	Yes	Yes	Health facilities or health workers		Television		Yes	Nope	No
Central Kongo	Higher Education and/or University	No	Concerned regarding vaccine side effects			Yes	55	18-55 years old	Male	Christian		Nurse		Married	Urban	Yes	Yellow fever vaccine		72	Yes	Yes, and I am more at risk than others	Yes	Compliance with Barrier Measures	BARRIER MEASURES	No			High	Agree	Partially Agree	Agree	Agree	Agree	Agree	Agree	Agree	Agree	Partially Agree	Disagree	Yes	Yes	Health facilities or health workers		Health facilities or health workers		Yes	Nope	No
Central Kongo	Higher Education and/or University	No				Yes	41	18-55 years old	Male	Christian		Doctor		Married	Urban	Yes	Yellow fever vaccine		72	No	Yes, and I am more at risk than others	Yes	Compliance with Barrier Measures	14-DAY CARANTINE	Yes	Positive	9	High	Agree	Agree	Agree	Agree	Partially Agree	Partially Agree	Disagree	Strongly Disagre	Strongly Disagre	Agree	Strongly Agree	Yes	Yes	Television		Social networks		Yes	Yes	One	To protect yourself and others To help stop the spread of the virus
Central Kongo	Higher Education and/or University	No			IS NOT MAKE SERIOUS SHAPE	Yes	45	18-55 years old	Female	Christian		Midwife		Married	Urban	Yes	Yellow fever vaccine Other (specify)	TD	72	No	Yes, and I am more at risk than others	Yes	Take treatment for COVID-19		Yes	Positive	10	High	Agree	Agree	Agree	Agree	Agree	Disagree	Partially Agree	Disagree	Disagree	Disagree	Strongly Agree	Yes	Yes	Health facilities or health workers		Social networks		Yes	Yes	Two
[truncated: 4,186 more rows]
[truncated: 99 more columns]
